# Supplementary material for: 4-Hydr­oxy-2,2,6,6-tetra­methyl­piperidinium perchlorate
Source: Acta Crystallogr Sect E Struct Rep Online. 2008 Mar 5;64(Pt 4):o654. doi: 10.1107/S1600536808002997 (PMC2960976; doi:10.1107/S1600536808002997)
Supplement: Supplementary file 2 [file e-64-0o654-Isup2.hkl]

# 
# h,k,l, Fc-squared, Fo-squared, sigma(Fo-squared) and status flag 
# 
data_I
_shelx_title ' R80109E in P2(1)/n' 
_shelx_refln_list_code          4 
_shelx_F_calc_maximum      121.70 
_exptl_crystal_F_000       552.00 
_reflns_d_resolution_high  0.8403 
 
loop_ 
 _symmetry_equiv_pos_as_xyz 
 'x, y, z' 
 '-x+1/2, y+1/2, -z+1/2' 
 '-x, -y, -z' 
 'x-1/2, -y-1/2, z-1/2' 
 
_cell_length_a     7.5712 
_cell_length_b    13.9267 
_cell_length_c    12.0074 
_cell_angle_alpha  90.000 
_cell_angle_beta  100.714 
_cell_angle_gamma  90.000 
 
_shelx_F_squared_multiplier     1.000 
 
loop_ 
 _refln_index_h 
 _refln_index_k 
 _refln_index_l 
 _refln_F_squared_calc 
 _refln_F_squared_meas 
 _refln_F_squared_sigma 
 _refln_observed_status 
   2   0   0     2577.96     2533.13     83.93 o 
   4   0   0     2018.66     2020.67     45.19 o 
   6   0   0      511.70      535.55     34.26 o 
   8   0   0      189.37      247.24     22.56 o 
   1   1   0     2445.95     2539.18     44.37 o 
   2   1   0     4762.83     5006.21     48.25 o 
   3   1   0     1575.56     1474.87     18.18 o 
   4   1   0      467.43      521.36     19.65 o 
   5   1   0      232.17      249.45     12.02 o 
   6   1   0      166.00      176.87     10.73 o 
   7   1   0      537.22      587.62     28.81 o 
   8   1   0      634.15      668.10     34.41 o 
   0   2   0      503.10      446.63      7.42 o 
   1   2   0      858.41      850.56     12.97 o 
   2   2   0      973.72      974.31     12.86 o 
   3   2   0      664.20      686.71     18.19 o 
   4   2   0      277.94      308.56     10.27 o 
   5   2   0     1000.24     1050.66     33.27 o 
   6   2   0     1327.10     1422.14     30.24 o 
   7   2   0       13.84        9.64      4.70 o 
   8   2   0       89.42       91.43     16.83 o 
   1   3   0     6537.38     6613.84     76.04 o 
   2   3   0       13.20        3.74      2.47 o 
   3   3   0      255.64      255.31     12.56 o 
   4   3   0      105.27      119.24      6.99 o 
   5   3   0      560.20      630.48     29.54 o 
   6   3   0      912.08     1029.93     26.24 o 
   7   3   0      297.40      299.78     15.52 o 
   8   3   0     1013.57     1093.84     42.27 o 
   0   4   0     1169.76      909.93     28.61 o 
   1   4   0       84.88       61.49      2.24 o 
   2   4   0       39.45       46.74      2.36 o 
   3   4   0        9.25        3.39      1.91 o 
   4   4   0       17.55       27.65      8.56 o 
   5   4   0      652.43      678.26     30.37 o 
   6   4   0      615.39      622.13     32.66 o 
   7   4   0      127.02      121.81     11.17 o 
   8   4   0       16.66        7.87      7.61 o 
   1   5   0      185.03      141.12      3.89 o 
   2   5   0       65.45       43.98      3.05 o 
   3   5   0       65.17       60.07      3.52 o 
   4   5   0       46.98       41.10      8.75 o 
   5   5   0        6.82       14.13      6.09 o 
   6   5   0      308.51      293.19     15.02 o 
   7   5   0       51.46       42.04     14.25 o 
   8   5   0      260.78      255.21     16.73 o 
   0   6   0     1058.27     1251.57     25.95 o 
   1   6   0     1154.02      969.21     11.70 o 
   2   6   0     1463.03     1485.90     18.25 o 
   3   6   0       75.21       77.13      4.03 o 
   4   6   0        1.65        4.11      2.05 o 
   5   6   0      314.78      260.86     15.37 o 
   6   6   0      138.77      142.72     13.61 o 
   7   6   0       37.20       40.89     14.40 o 
   8   6   0        3.16        5.24      5.08 o 
   1   7   0       16.95       19.86      3.34 o 
   2   7   0     1393.61     1368.06     18.80 o 
   3   7   0      226.68      222.54      5.22 o 
   4   7   0     1398.60     1402.42     12.53 o 
   5   7   0       95.67       90.73      7.55 o 
   6   7   0       19.46       10.89      5.54 o 
   7   7   0       44.73       41.07     15.07 o 
   8   7   0      119.06      121.85     13.01 o 
   0   8   0      486.21      555.34     20.84 o 
   1   8   0      616.91      588.80      8.24 o 
   2   8   0      369.88      388.67      8.27 o 
   3   8   0       29.67       41.34      4.68 o 
   4   8   0      729.22      769.78     12.53 o 
   5   8   0      783.60      798.20     18.71 o 
   6   8   0       39.75       36.96      6.19 o 
   7   8   0       72.52       56.62      6.62 o 
   1   9   0       83.28       80.97      4.44 o 
   2   9   0      411.61      456.27     13.77 o 
   3   9   0       25.14       26.88      4.86 o 
   4   9   0      104.64      106.00      6.52 o 
   5   9   0       53.26       46.04      5.36 o 
   6   9   0        0.04        3.16      2.14 o 
   7   9   0       96.80       82.66      8.17 o 
   0  10   0      398.81      434.48     21.42 o 
   1  10   0      755.89      746.95     21.54 o 
   2  10   0        1.19        2.22      1.53 o 
   3  10   0       61.72       53.10      5.73 o 
   4  10   0     1424.51     1562.38     31.74 o 
   5  10   0      294.11      296.77     10.72 o 
   6  10   0       76.68       67.88      6.42 o 
   7  10   0       54.02       44.61      8.27 o 
   1  11   0       91.40       79.70      6.31 o 
   2  11   0      398.75      409.93     12.15 o 
   3  11   0        3.60        6.15      2.81 o 
   4  11   0     1099.73     1209.35     27.03 o 
   5  11   0      111.80       91.15     11.93 o 
   6  11   0       64.35       41.47     12.29 o 
   0  12   0        0.66        2.92      5.26 o 
   1  12   0        2.82        4.87      2.97 o 
   2  12   0        0.34        5.33      3.26 o 
   3  12   0       14.39       13.17      5.37 o 
   4  12   0       99.11       81.21     12.51 o 
   5  12   0       20.74       23.34      8.81 o 
   6  12   0      205.49      163.98     27.89 o 
   1  13   0        1.35        1.83      2.66 o 
   2  13   0      398.03      396.48     19.59 o 
   3  13   0      144.10      156.01     10.83 o 
   4  13   0        0.39        1.02      2.51 o 
   5  13   0       16.78       13.91      5.04 o 
   0  14   0      540.19      547.62     30.64 o 
   1  14   0      336.37      299.32     16.91 o 
   2  14   0       38.38       32.95      7.48 o 
   3  14   0       68.45       64.74     19.05 o 
   4  14   0      226.14      231.00     15.06 o 
   1  15   0      398.78      438.81     13.14 o 
   2  15   0        4.53        4.24      3.21 o 
   3  15   0      203.53      209.90     14.16 o 
   0  16   0       80.89       93.44     14.29 o 
   1  16   0        9.32        6.30      2.43 o 
   2  16   0       75.48       52.23     15.18 o 
  -7   0   1       96.77       95.06     11.13 o 
  -5   0   1      385.23      398.36     16.63 o 
  -3   0   1     1460.37     1439.05     34.05 o 
  -1   0   1      853.22      941.91     10.05 o 
   3   0   1      108.17      106.40     10.92 o 
   5   0   1     1713.90     1838.13     95.27 o 
   7   0   1     1072.53     1014.18     61.60 o 
  -8   1   1      502.74      564.84     37.74 o 
  -7   1   1       52.38       51.18     11.14 o 
  -6   1   1        1.14        4.21      4.34 o 
  -5   1   1       18.81       29.75      7.88 o 
  -4   1   1     2346.96     2389.95     37.43 o 
  -3   1   1      110.83      122.71      7.37 o 
  -2   1   1     3101.74     3117.34     59.27 o 
   0   1   1     2232.85     2219.76     27.69 o 
   1   1   1     3819.92     3843.81     45.46 o 
   2   1   1     1293.14     1231.38     14.61 o 
   3   1   1      389.46      416.61     12.67 o 
   4   1   1       74.06       71.68      5.28 o 
   5   1   1       16.74       19.16      7.51 o 
   6   1   1      678.97      714.84     33.22 o 
   7   1   1      338.00      366.91     21.39 o 
   8   1   1      271.39      263.51     15.86 o 
  -8   2   1        3.76        2.37      3.79 o 
  -7   2   1     1085.14     1136.64     34.36 o 
  -6   2   1      302.39      317.42     14.06 o 
  -5   2   1      671.29      684.72     29.49 o 
  -4   2   1      162.99      207.31     10.61 o 
  -3   2   1     1763.43     1710.49     41.21 o 
  -2   2   1       43.16       34.88      4.34 o 
   0   2   1       24.95       37.17      1.62 o 
   1   2   1     3173.61     3292.72     68.50 o 
   2   2   1       31.42       27.36      3.45 o 
   3   2   1      228.49      176.98      9.51 o 
   4   2   1       31.59       45.20      4.36 o 
   5   2   1      587.50      597.31     24.13 o 
   6   2   1      117.72      110.02      7.99 o 
   7   2   1      284.21      325.75     23.79 o 
   8   2   1       42.07       35.31      9.58 o 
  -8   3   1        9.42        9.22      5.47 o 
  -7   3   1      501.85      547.01     24.48 o 
  -6   3   1      106.73      108.40      8.06 o 
  -5   3   1       28.26       36.30      9.03 o 
  -4   3   1      961.25     1041.26     26.62 o 
  -3   3   1        2.85        1.87      1.84 o 
  -2   3   1     1019.44      875.95     12.45 o 
  -1   3   1     1082.34     1042.79     12.16 o 
   0   3   1      680.04      600.09     10.92 o 
   1   3   1     1027.61     1067.99     11.20 o 
   2   3   1     4457.13     4302.31     42.52 o 
   3   3   1      255.93      263.31      9.87 o 
   4   3   1      205.55      208.49     12.17 o 
   5   3   1      223.93      232.41     13.94 o 
   6   3   1       28.42       25.87      7.19 o 
   7   3   1      252.38      259.92     15.13 o 
   8   3   1       69.64       63.20     29.07 o 
  -8   4   1       23.06       18.04      8.98 o 
  -7   4   1        3.17        2.21      3.76 o 
  -6   4   1      364.69      416.02     19.62 o 
  -5   4   1      659.33      667.84     25.41 o 
  -4   4   1      188.83      182.22      8.78 o 
  -3   4   1      285.39      314.95      8.92 o 
  -2   4   1     4732.33     4545.82    113.77 o 
  -1   4   1     1824.84     1637.83     15.96 o 
   0   4   1    10975.31    11019.06    537.81 o 
   1   4   1      544.13      485.21      6.72 o 
   2   4   1     3339.43     3525.10     39.69 o 
   3   4   1      774.79      822.08     16.62 o 
   4   4   1      511.73      481.96     15.20 o 
   5   4   1      971.41      994.87     17.09 o 
   6   4   1      163.24      156.10     13.50 o 
   7   4   1      149.50      162.22     12.36 o 
   8   4   1       38.98       45.32     18.79 o 
  -8   5   1      273.62      270.25     17.09 o 
  -7   5   1      492.78      522.77     24.63 o 
  -6   5   1      143.24      158.96     15.30 o 
  -5   5   1      117.13      129.82      7.84 o 
  -4   5   1      104.69      124.06      7.98 o 
  -3   5   1      286.30      242.02      6.92 o 
  -2   5   1       34.60       38.07      2.23 o 
  -1   5   1      107.56       97.63      2.94 o 
   0   5   1      403.42      390.27      7.73 o 
   1   5   1     1935.73     1910.48     30.06 o 
   2   5   1        8.15        4.25      1.77 o 
   3   5   1      163.77      217.61      7.31 o 
   4   5   1     1295.65     1386.01     25.50 o 
   5   5   1      375.20      372.02     13.93 o 
   6   5   1      146.65      152.43     11.78 o 
   7   5   1      385.68      390.83     21.84 o 
   8   5   1       19.62       16.02      7.92 o 
  -8   6   1       61.67       53.67     18.80 o 
  -7   6   1        0.28        1.02      4.24 o 
  -6   6   1     1589.95     1681.18     46.23 o 
  -5   6   1       18.09       16.90      7.61 o 
  -4   6   1      145.67      158.28      4.91 o 
  -3   6   1      111.81      119.89      4.46 o 
  -2   6   1      586.39      682.32     11.05 o 
  -1   6   1      569.33      610.52     12.07 o 
   0   6   1     2192.61     1815.11     37.41 o 
   1   6   1     1012.11      928.45     61.96 o 
   2   6   1        0.45        1.59      1.22 o 
   3   6   1       68.93       78.16      3.76 o 
   4   6   1     1182.69     1219.62     32.44 o 
   5   6   1        0.94        3.19      2.22 o 
   6   6   1      424.27      412.64     23.08 o 
   7   6   1       92.03       96.00     12.17 o 
   8   6   1      217.73      212.30     19.19 o 
  -8   7   1        0.61        2.90      3.10 o 
  -7   7   1       93.01       78.32     15.03 o 
  -6   7   1        9.01       12.22      5.02 o 
  -5   7   1       31.06       25.78      5.67 o 
  -4   7   1      421.12      460.09     13.36 o 
  -3   7   1      296.15      328.60      6.50 o 
  -2   7   1       34.28       40.98      3.99 o 
  -1   7   1      761.93      720.94     15.32 o 
   0   7   1        0.19        0.60      1.68 o 
   1   7   1      942.20      836.84     15.86 o 
   2   7   1       19.09       23.98      3.62 o 
   3   7   1        0.65        1.78      1.51 o 
   4   7   1       33.75       33.14      5.28 o 
   5   7   1      126.41      113.08      5.93 o 
   6   7   1      168.68      157.76     10.60 o 
   7   7   1      450.95      485.99     15.98 o 
  -7   8   1       34.20       26.49      6.72 o 
  -6   8   1      884.79      876.57     21.71 o 
  -5   8   1       26.33       21.51      5.35 o 
  -4   8   1      147.95      135.32      7.56 o 
  -3   8   1      999.42     1065.20     25.29 o 
  -2   8   1        0.13        1.20      1.15 o 
  -1   8   1     1463.97     1498.80     40.96 o 
   0   8   1      212.70      166.38      6.89 o 
   1   8   1       18.72       17.42      2.19 o 
   2   8   1       31.45       33.48      3.92 o 
   3   8   1      816.32      884.55     21.92 o 
   4   8   1       29.98       28.64      3.94 o 
   5   8   1       13.04       11.45      3.80 o 
   6   8   1      371.02      392.20     16.75 o 
   7   8   1       17.62       11.26      3.70 o 
  -7   9   1       82.34       76.31      7.18 o 
  -6   9   1      155.36      151.41      8.31 o 
  -5   9   1     1929.07     2143.20     45.02 o 
  -4   9   1      159.12      154.37      5.36 o 
  -3   9   1      761.67      781.67     12.38 o 
  -2   9   1      133.71      113.61      4.18 o 
  -1   9   1      536.29      579.08      8.96 o 
   0   9   1        3.96        2.35      2.45 o 
   1   9   1      324.49      286.16      9.29 o 
   2   9   1        0.67        2.59      2.55 o 
   3   9   1      266.21      276.70      7.74 o 
   4   9   1      388.15      421.09     11.23 o 
   5   9   1        8.14        8.24      3.78 o 
   6   9   1       10.28       12.32      2.97 o 
   7   9   1      133.59      123.75      8.60 o 
  -7  10   1       10.58        7.60      4.26 o 
  -6  10   1       28.07       20.90      6.70 o 
  -5  10   1       25.26       19.59      5.71 o 
  -4  10   1      285.70      299.06      8.70 o 
  -3  10   1        0.29        0.84      1.43 o 
  -2  10   1        4.39        5.51      2.29 o 
  -1  10   1      159.44      160.66      6.78 o 
   0  10   1     1341.30     1365.72     36.14 o 
   1  10   1       69.18       76.37      5.50 o 
   2  10   1      135.10      133.96      6.54 o 
   3  10   1      651.61      647.83     12.12 o 
   4  10   1      286.71      286.51     11.00 o 
   5  10   1       32.07       36.99      4.99 o 
   6  10   1      403.42      419.88     13.60 o 
  -6  11   1       92.15       77.91     13.21 o 
  -5  11   1       12.48       10.35      4.14 o 
  -4  11   1       48.70       55.93      7.54 o 
  -3  11   1       22.89       27.04      5.96 o 
  -2  11   1       13.62       20.36      6.03 o 
  -1  11   1      352.25      378.14     11.90 o 
   0  11   1      256.46      255.86     13.54 o 
   1  11   1      870.33      942.95     22.11 o 
   2  11   1     1095.73     1141.38     34.52 o 
   3  11   1     1281.05     1300.71     39.34 o 
   4  11   1       11.59        7.94      3.72 o 
   5  11   1       89.04       88.10     11.67 o 
   6  11   1       46.89       43.13      6.31 o 
  -6  12   1      599.57      685.27     40.81 o 
  -5  12   1       36.49       22.73     11.06 o 
  -4  12   1        0.88        0.42      2.39 o 
  -3  12   1        2.25        1.40      4.20 o 
  -2  12   1      509.27      450.96     19.78 o 
  -1  12   1       10.13       14.50      3.61 o 
   0  12   1      755.04      803.20     23.93 o 
   1  12   1       80.33       86.17      6.64 o 
   2  12   1        3.34        7.52      4.23 o 
   3  12   1      479.62      487.06     29.20 o 
   4  12   1       56.67       54.11      8.17 o 
   5  12   1      596.82      540.83     48.26 o 
  -5  13   1      271.41      355.63     24.81 o 
  -4  13   1      122.95      125.09     13.45 o 
  -3  13   1      160.42      149.21     11.60 o 
  -2  13   1      659.69      651.49     25.58 o 
  -1  13   1       82.79       53.72      5.12 o 
   0  13   1       43.25       44.40      6.52 o 
   1  13   1      432.03      489.67     22.81 o 
   2  13   1       12.67       14.93      5.95 o 
   3  13   1       27.87       21.06      6.94 o 
   4  13   1       59.93       45.67     13.61 o 
   5  13   1      204.78      194.27     13.90 o 
  -4  14   1      207.03      225.88     25.42 o 
  -3  14   1        1.46        3.29      4.06 o 
  -2  14   1       10.89        4.79      2.82 o 
  -1  14   1      251.92      240.49     14.15 o 
   0  14   1      114.14      131.40     11.39 o 
   1  14   1       77.48       73.79     11.59 o 
   2  14   1       90.51       62.43      9.83 o 
   3  14   1       24.64       20.66      6.37 o 
   4  14   1       27.48       14.96      5.80 o 
  -3  15   1        1.49        2.93      2.77 o 
  -2  15   1        7.16        8.31      5.51 o 
  -1  15   1       18.67       20.49      6.03 o 
   0  15   1       46.20       43.12      8.35 o 
   1  15   1       26.03       32.97     12.03 o 
   2  15   1      148.93      149.73     11.90 o 
   3  15   1       49.28       41.72      9.54 o 
  -2  16   1        5.85        4.61      2.52 o 
  -1  16   1       73.95       59.41      7.66 o 
   0  16   1        8.14        4.96      1.81 o 
   1  16   1        1.80        2.74      2.80 o 
   2  16   1       37.19       36.18     16.24 o 
  -8   0   2      203.90      172.52     28.73 o 
  -6   0   2      787.23      847.55     30.89 o 
  -4   0   2     1706.59     1786.17     35.69 o 
   0   0   2       82.15      115.62     17.26 o 
   2   0   2     2047.72     2093.97     39.20 o 
   4   0   2      350.83      369.73     26.72 o 
   6   0   2      303.09      297.36     35.50 o 
   8   0   2      127.80      155.96     23.84 o 
  -8   1   2      112.37      112.36     16.05 o 
  -7   1   2      126.04      125.71     11.26 o 
  -6   1   2       19.58       19.84      7.34 o 
  -5   1   2     1040.35     1120.61     19.30 o 
  -4   1   2      493.52      506.70     11.56 o 
  -3   1   2       34.88       58.29      4.09 o 
  -2   1   2      493.47      467.29      6.41 o 
  -1   1   2      659.12      594.87     10.85 o 
   0   1   2      674.66      626.18      8.20 o 
   2   1   2      274.59      316.04     11.96 o 
   3   1   2      284.45      275.35     15.12 o 
   4   1   2      264.13      269.86     14.34 o 
   5   1   2      195.72      214.46     15.12 o 
   6   1   2      138.45      132.30     21.20 o 
   7   1   2      495.85      511.09     32.86 o 
   8   1   2      271.83      273.76     22.27 o 
  -8   2   2        1.12        2.69      4.06 o 
  -7   2   2      195.83      218.11     11.19 o 
  -6   2   2     1446.71     1477.38     40.83 o 
  -5   2   2       52.88       50.59     13.40 o 
  -4   2   2      676.93      700.10     15.38 o 
  -3   2   2      350.76      398.13      9.07 o 
  -1   2   2     7641.15     7951.76    127.33 o 
   0   2   2    14809.84    13868.17    194.01 o 
   1   2   2     3021.47     2938.48     63.15 o 
   2   2   2     5543.88     5931.12    116.68 o 
   3   2   2      477.39      474.71     16.04 o 
   4   2   2     1220.40     1231.07     21.86 o 
   5   2   2        0.15        3.14      2.57 o 
   6   2   2      611.48      608.28     35.33 o 
   7   2   2      740.33      792.18     40.25 o 
   8   2   2        1.24        7.33      5.68 o 
  -8   3   2       53.03       50.86     17.77 o 
  -7   3   2      220.40      208.26     18.90 o 
  -6   3   2      108.69       94.00      8.68 o 
  -5   3   2      797.61      755.55     25.77 o 
  -4   3   2      584.99      641.03     15.01 o 
  -3   3   2      240.35      268.22     12.54 o 
  -2   3   2      295.43      291.57     10.97 o 
  -1   3   2     3785.77     3615.53     42.97 o 
   0   3   2     1476.69     1488.89     26.61 o 
   1   3   2     1265.55     1154.53      9.91 o 
   2   3   2     1388.14     1572.45     19.25 o 
   3   3   2      203.41      250.22     15.70 o 
   4   3   2      618.84      600.73     15.17 o 
   5   3   2        4.09        4.21      3.63 o 
   6   3   2       60.20       60.92     13.37 o 
   7   3   2      482.76      524.17     37.41 o 
   8   3   2        6.83        5.93      5.99 o 
  -8   4   2      427.98      451.31     25.80 o 
  -7   4   2      361.90      407.24     18.76 o 
  -6   4   2        0.10        0.41      2.70 o 
  -5   4   2      324.14      349.79     16.44 o 
  -4   4   2      835.49      838.90     17.30 o 
  -3   4   2      617.69      573.33     11.31 o 
  -2   4   2     3389.08     3342.65     54.41 o 
  -1   4   2      819.70      646.97      9.39 o 
   0   4   2      656.81      556.37     10.18 o 
   1   4   2      265.13      272.80      7.49 o 
   2   4   2     3019.44     3499.95     64.07 o 
   3   4   2      227.49      250.44     12.36 o 
   4   4   2       16.38       24.18      9.42 o 
   5   4   2       61.65       53.72     15.21 o 
   6   4   2      362.75      395.22     18.96 o 
   7   4   2       57.32       56.42     12.68 o 
   8   4   2       78.85       89.74     12.63 o 
  -8   5   2      232.07      240.78     17.06 o 
  -7   5   2       18.31       34.54      9.23 o 
  -6   5   2      520.73      554.51     19.75 o 
  -5   5   2     1825.46     1924.54     23.99 o 
  -4   5   2      506.37      466.92     10.21 o 
  -3   5   2      586.25      590.78      9.58 o 
  -2   5   2      133.31      130.68      4.71 o 
  -1   5   2     2812.23     2853.96     50.18 o 
   0   5   2      132.57      175.49      5.57 o 
   1   5   2     1018.34      925.50     15.85 o 
   2   5   2       10.19        6.66      2.09 o 
   3   5   2      379.69      425.28     10.33 o 
   4   5   2        2.44        4.71      2.86 o 
   5   5   2      200.40      188.08     10.88 o 
   6   5   2     1151.59     1208.04     33.62 o 
   7   5   2       32.27       41.07     16.04 o 
   8   5   2       62.97       58.74     22.02 o 
  -8   6   2      121.82      105.63     18.32 o 
  -7   6   2      404.80      421.60     25.81 o 
  -6   6   2      748.68      762.40     23.69 o 
  -5   6   2      241.05      262.39     13.76 o 
  -4   6   2     1959.03     2073.77     41.49 o 
  -3   6   2      514.96      472.97      7.51 o 
  -2   6   2      339.26      372.29      8.97 o 
  -1   6   2      878.48      843.39     11.67 o 
   0   6   2     1093.05      995.87     14.48 o 
   1   6   2       77.71       72.41      2.99 o 
   2   6   2     1366.62     1497.99     19.47 o 
   3   6   2      119.88      126.86      6.83 o 
   4   6   2      297.29      359.21     11.54 o 
   5   6   2      558.07      659.14     17.58 o 
   6   6   2      185.15      188.96     12.92 o 
   7   6   2        4.71        7.22      5.29 o 
  -8   7   2      148.08      137.91     15.37 o 
  -7   7   2        5.53        2.78      3.57 o 
  -6   7   2      149.49      124.75     10.46 o 
  -5   7   2      422.36      447.19     10.86 o 
  -4   7   2      325.82      331.94      7.47 o 
  -3   7   2       51.28       44.73      3.54 o 
  -2   7   2      368.47      364.60      7.29 o 
  -1   7   2     1079.61     1070.11     16.38 o 
   0   7   2      902.05      840.92     14.40 o 
   1   7   2        0.06        3.00      1.57 o 
   2   7   2      796.01      753.84     18.24 o 
   3   7   2      119.94      132.31      7.14 o 
   4   7   2      311.89      350.22      9.69 o 
   5   7   2       17.66       12.94      3.80 o 
   6   7   2      165.98      187.33     10.38 o 
   7   7   2       12.79       11.51      4.57 o 
  -7   8   2      160.73      153.25     12.58 o 
  -6   8   2        3.19        2.38      1.77 o 
  -5   8   2      699.47      724.15     14.84 o 
  -4   8   2      173.17      167.77      5.25 o 
  -3   8   2       11.60       13.45      3.35 o 
  -2   8   2     1056.50     1075.14     22.89 o 
  -1   8   2     1276.96     1216.71     26.06 o 
   0   8   2      163.80      166.99      2.73 o 
   1   8   2        3.61        2.55      1.42 o 
   2   8   2       90.01      108.69      6.58 o 
   3   8   2     2745.30     3027.22     24.64 o 
   4   8   2      217.87      223.84      7.33 o 
   5   8   2     1110.36     1137.00     25.23 o 
   6   8   2       94.98       75.44      8.09 o 
   7   8   2       42.82       26.50      7.10 o 
  -7   9   2       18.49       16.36      5.79 o 
  -6   9   2       69.36       57.44      6.09 o 
  -5   9   2       33.13       36.83      8.65 o 
  -4   9   2      349.48      381.46      8.92 o 
  -3   9   2       27.30       35.48      4.15 o 
  -2   9   2      290.66      275.60      5.71 o 
  -1   9   2        0.89        0.99      0.56 o 
   0   9   2      364.49      351.42      6.42 o 
   1   9   2      433.13      418.00     10.91 o 
   2   9   2     1825.29     2101.87     60.31 o 
   3   9   2       18.60       18.33      4.92 o 
   4   9   2     1391.93     1420.31     28.24 o 
   5   9   2       40.33       33.37      8.78 o 
   6   9   2      385.76      382.35     17.73 o 
   7   9   2        0.02        1.07      2.98 o 
  -7  10   2      272.54      266.24     18.55 o 
  -6  10   2       26.34       20.19      7.23 o 
  -5  10   2       10.84       12.19      3.96 o 
  -4  10   2      308.92      280.73      8.64 o 
  -3  10   2      100.42       96.72      4.78 o 
  -2  10   2       27.06       35.70      3.16 o 
  -1  10   2      142.54      142.51      3.56 o 
   0  10   2      613.23      630.74     10.64 o 
   1  10   2       13.28       15.50      2.73 o 
   2  10   2        0.75        0.70      2.18 o 
   3  10   2       53.02       52.65      8.18 o 
   4  10   2       66.95       65.63      6.16 o 
   5  10   2      265.03      252.93     12.93 o 
   6  10   2       54.94       45.12      7.33 o 
  -6  11   2      158.33      164.94     15.16 o 
  -5  11   2       50.98       44.91     11.48 o 
  -4  11   2      674.27      721.95     18.02 o 
  -3  11   2      173.82      190.58      8.28 o 
  -2  11   2        1.29        3.36      2.68 o 
  -1  11   2       48.42       44.52     11.27 o 
   0  11   2      234.61      246.70      9.62 o 
   1  11   2        0.33        2.01      2.34 o 
   2  11   2      192.27      206.81     13.40 o 
   3  11   2      137.60      143.27     10.93 o 
   4  11   2       25.23       16.86      5.92 o 
   5  11   2        8.70        7.69      3.76 o 
   6  11   2       13.24       12.13      5.76 o 
  -6  12   2      352.27      371.40     31.66 o 
  -5  12   2        0.95        2.58      6.79 o 
  -4  12   2       25.51       27.63      8.28 o 
  -3  12   2       88.96       79.34     12.22 o 
  -2  12   2      270.49      298.20     15.25 o 
  -1  12   2      703.95      701.29     25.51 o 
   0  12   2      229.17      241.28     11.29 o 
   1  12   2      324.15      332.42     12.18 o 
   2  12   2        1.04        2.02      2.53 o 
   3  12   2       13.40       12.38      6.04 o 
   4  12   2       28.08       28.12      8.63 o 
   5  12   2      230.59      244.98     15.28 o 
  -5  13   2      413.68      457.35     29.75 o 
  -4  13   2      236.06      251.87     21.18 o 
  -3  13   2       40.17       55.57     10.57 o 
  -2  13   2       52.89       57.44      9.57 o 
  -1  13   2      119.34      118.27      6.72 o 
   0  13   2      366.96      345.82     12.69 o 
   1  13   2      526.72      557.28     18.15 o 
   2  13   2      483.89      478.93     30.18 o 
   3  13   2       83.17       76.46     16.00 o 
   4  13   2       22.00       14.10      6.27 o 
   5  13   2        0.81        2.27      3.27 o 
  -4  14   2       40.44       28.21     13.16 o 
  -3  14   2       72.96       56.56     10.22 o 
  -2  14   2       16.53       13.26      6.05 o 
  -1  14   2       66.96       55.03      9.74 o 
   0  14   2        1.10        1.78      2.41 o 
   1  14   2        0.37        2.92      2.08 o 
   2  14   2       45.35       31.71      7.55 o 
   3  14   2       16.29        9.68      4.49 o 
   4  14   2       96.18       76.99     19.08 o 
  -3  15   2      206.36      188.86     19.50 o 
  -2  15   2       45.04       38.63     15.49 o 
  -1  15   2       14.11       11.51      4.79 o 
   0  15   2        5.27        6.97      3.82 o 
   1  15   2      393.97      427.36     18.35 o 
   2  15   2       10.88        6.19      4.11 o 
   3  15   2       63.69       47.13     14.58 o 
  -2  16   2      161.02      134.51     14.19 o 
  -1  16   2       66.38       62.00      7.56 o 
   0  16   2      651.73      706.73     21.62 o 
   1  16   2        6.52        5.93      4.16 o 
  -9   0   3       25.94       14.45     12.69 o 
  -7   0   3      741.85      817.83     69.60 o 
  -5   0   3      724.26      782.80     33.08 o 
  -3   0   3     8091.26     7667.90    126.33 o 
  -1   0   3     6681.38     5646.09     89.24 o 
   1   0   3     2172.43     1968.20     39.69 o 
   3   0   3       17.26       11.67      7.01 o 
   5   0   3      520.71      575.93     43.44 o 
   7   0   3       35.25       31.06     17.81 o 
  -8   1   3       26.34       34.29     11.70 o 
  -7   1   3      159.74      146.70     12.92 o 
  -6   1   3      518.29      559.57     18.05 o 
  -5   1   3       79.04       92.02      9.39 o 
  -4   1   3      293.69      269.39      8.53 o 
  -3   1   3        3.23        1.89      1.66 o 
  -2   1   3     5042.19     4722.76     40.40 o 
  -1   1   3      341.55      334.14      6.69 o 
   0   1   3     5799.05     5567.26    105.24 o 
   1   1   3     1121.26     1088.24     39.09 o 
   2   1   3      201.40      173.18     12.46 o 
   3   1   3      352.93      348.11     15.27 o 
   4   1   3        4.41        5.49      4.90 o 
   5   1   3        3.46        3.41      3.42 o 
   6   1   3      354.88      400.59     26.13 o 
   7   1   3        4.96        2.72      4.01 o 
   8   1   3       50.47       42.02     21.85 o 
  -8   2   3      113.14      135.27     13.98 o 
  -7   2   3       11.97       11.68      5.90 o 
  -6   2   3       55.13       58.68      6.75 o 
  -5   2   3        9.20       11.43      4.62 o 
  -4   2   3      895.45     1013.39     19.22 o 
  -3   2   3     2059.82     1979.06     56.93 o 
  -2   2   3      453.26      496.14     14.13 o 
  -1   2   3     6064.14     5133.86    149.02 o 
   0   2   3      312.36      256.57      8.14 o 
   1   2   3     2146.73     1978.09     40.25 o 
   2   2   3        6.83        8.45      3.60 o 
   3   2   3     1335.04     1385.45     93.12 o 
   4   2   3        7.89       10.51      4.58 o 
   5   2   3      871.65      944.49     25.44 o 
   6   2   3      444.51      443.51     25.64 o 
   7   2   3       17.29       22.44      9.64 o 
   8   2   3       10.79       16.19      8.76 o 
  -8   3   3      103.61      100.81     13.20 o 
  -7   3   3       40.43       44.07      7.07 o 
  -6   3   3       46.17       46.71     13.96 o 
  -5   3   3      639.48      734.35     27.11 o 
  -4   3   3      820.86      844.33     17.95 o 
  -3   3   3       89.55       99.20      6.15 o 
  -1   3   3      101.38      120.02      4.06 o 
   0   3   3     1623.02     1461.85     17.18 o 
   1   3   3      140.14      132.95      4.92 o 
   2   3   3      290.35      249.84     10.45 o 
   3   3   3     3376.35     3776.16     77.64 o 
   4   3   3       33.51       46.51      7.84 o 
   5   3   3      635.85      628.65     26.21 o 
   6   3   3      567.73      634.54     35.32 o 
   7   3   3      178.55      178.54     22.79 o 
   8   3   3        0.07        4.83      6.39 o 
  -8   4   3      225.06      247.93     13.53 o 
  -7   4   3      600.20      583.65     24.36 o 
  -6   4   3     1619.64     1707.17     40.47 o 
  -5   4   3      185.98      205.52     11.22 o 
  -4   4   3        0.11        4.01      2.59 o 
  -3   4   3      536.48      518.35     18.87 o 
  -2   4   3      698.60      621.15     11.14 o 
  -1   4   3      695.10      585.48     10.27 o 
   0   4   3      315.44      275.77      8.27 o 
   1   4   3     3435.71     3585.81     75.92 o 
   2   4   3        6.17       11.88      3.68 o 
   3   4   3     1491.80     1555.12     21.31 o 
   4   4   3        0.18        1.75      3.37 o 
   5   4   3       37.25       54.81     14.45 o 
   6   4   3      247.42      257.37     16.09 o 
   7   4   3      173.22      172.70     16.51 o 
   8   4   3      226.83      238.95     22.20 o 
  -8   5   3       10.15        9.08      4.20 o 
  -7   5   3      376.83      369.61     27.69 o 
  -6   5   3        8.37        5.13      3.74 o 
  -5   5   3       43.94       46.69      7.77 o 
  -4   5   3      206.29      214.41      7.79 o 
  -3   5   3      545.29      581.03     20.42 o 
  -2   5   3        2.01        2.80      1.01 o 
  -1   5   3     1327.52     1387.04     25.18 o 
   0   5   3      213.19      181.40      5.98 o 
   1   5   3     1868.47     1823.17     32.01 o 
   2   5   3     1957.74     2204.31     50.70 o 
   3   5   3       67.98       55.75      5.96 o 
   4   5   3       14.14       24.34      6.22 o 
   5   5   3      288.44      304.30     16.35 o 
   6   5   3      103.34      117.66     13.72 o 
   7   5   3      275.02      282.45     22.40 o 
  -8   6   3      113.78      119.39     11.90 o 
  -7   6   3      309.97      334.94     20.80 o 
  -6   6   3      172.33      190.99     11.87 o 
  -5   6   3      273.99      256.06     11.32 o 
  -4   6   3      623.74      617.83     17.26 o 
  -3   6   3     1270.72     1377.29     25.62 o 
  -2   6   3      910.98      866.43     11.84 o 
  -1   6   3      682.43      793.39     15.67 o 
   0   6   3     1110.31     1136.19     13.45 o 
   1   6   3      386.44      446.99      7.84 o 
   2   6   3     3647.88     3669.65     70.77 o 
   3   6   3      433.67      494.11     14.05 o 
   4   6   3      335.69      366.49     12.94 o 
   5   6   3      541.54      503.95     17.09 o 
   6   6   3       69.38       51.61     15.83 o 
   7   6   3        1.36        4.68      3.42 o 
  -8   7   3        0.05        4.04      2.84 o 
  -7   7   3        1.33        3.05      3.83 o 
  -6   7   3      385.38      376.75     12.97 o 
  -5   7   3     2703.55     2756.00     27.83 o 
  -4   7   3      205.59      199.07      5.14 o 
  -3   7   3        6.59        6.94      1.81 o 
  -2   7   3      795.48      803.61      9.96 o 
  -1   7   3       52.56       51.11      2.10 o 
   0   7   3      151.82      160.09      3.45 o 
   1   7   3       36.47       19.91      3.86 o 
   2   7   3      172.91      191.55      7.93 o 
   3   7   3      225.20      221.95      7.70 o 
   4   7   3        3.04        4.05      2.67 o 
   5   7   3        2.08        2.84      1.86 o 
   6   7   3       14.33       17.89      5.71 o 
   7   7   3      219.87      229.80     15.85 o 
  -7   8   3      132.25      129.73      9.37 o 
  -6   8   3      154.62      142.04      9.32 o 
  -5   8   3      201.53      192.57      7.98 o 
  -4   8   3       14.16        8.10      2.28 o 
  -3   8   3       95.00       80.68      5.09 o 
  -2   8   3       63.46       64.03      4.30 o 
  -1   8   3        2.66        3.57      1.07 o 
   0   8   3     2086.15     2060.83     35.92 o 
   1   8   3        0.00        1.18      1.93 o 
   2   8   3       27.47       15.99      4.14 o 
   3   8   3      414.18      457.47     13.57 o 
   4   8   3      401.13      452.37     11.86 o 
   5   8   3      308.57      323.69     13.11 o 
   6   8   3       58.41       49.82      6.82 o 
   7   8   3       39.69       25.73      7.45 o 
  -7   9   3       26.29       29.15      8.96 o 
  -6   9   3       22.76       11.83      5.11 o 
  -5   9   3      459.46      488.11     17.88 o 
  -4   9   3       35.68       27.18      4.80 o 
  -3   9   3      327.78      399.74      6.95 o 
  -2   9   3       10.39        7.92      2.38 o 
  -1   9   3       14.55       13.78      2.00 o 
   0   9   3       18.07       19.82      2.24 o 
   1   9   3     4217.02     3753.05     43.85 o 
   2   9   3        2.78        5.32      2.84 o 
   3   9   3      141.22      131.87      8.67 o 
   4   9   3      136.44      147.14      8.82 o 
   5   9   3        6.39        6.61      3.58 o 
   6   9   3       20.85       23.11      5.87 o 
  -7  10   3        4.60        2.40      2.81 o 
  -6  10   3      657.71      719.57     20.29 o 
  -5  10   3       38.84       43.50      8.51 o 
  -4  10   3      387.74      386.25     10.66 o 
  -3  10   3      161.73      176.27      6.23 o 
  -2  10   3      601.13      623.75     10.15 o 
  -1  10   3        0.33        0.33      0.54 o 
   0  10   3      117.78      144.66      4.55 o 
   1  10   3       16.75       11.14      2.01 o 
   2  10   3      335.00      339.25     19.25 o 
   3  10   3      251.35      272.16     11.15 o 
   4  10   3      310.28      326.21     15.48 o 
   5  10   3       43.87       40.33      6.99 o 
   6  10   3      125.78      126.35      9.79 o 
  -6  11   3       96.49       85.31     13.36 o 
  -5  11   3      237.66      252.49     16.25 o 
  -4  11   3      205.48      214.20     15.31 o 
  -3  11   3      128.52      112.45      5.92 o 
  -2  11   3        5.15        3.07      3.98 o 
  -1  11   3      141.45      129.33      7.24 o 
   0  11   3      184.00      185.53      9.29 o 
   1  11   3     1967.83     2167.96     57.05 o 
   2  11   3       18.39       12.14      4.81 o 
   3  11   3      131.69      119.42      7.57 o 
   4  11   3        2.66        5.59      3.75 o 
   5  11   3      147.28      176.11     10.50 o 
   6  11   3       67.87       45.69     13.12 o 
  -6  12   3       22.54       20.78      8.70 o 
  -5  12   3      166.29      173.84     53.46 o 
  -4  12   3       52.27       43.92     12.30 o 
  -3  12   3      161.50      137.16     18.87 o 
  -2  12   3      136.39      123.43      7.60 o 
  -1  12   3      452.51      460.65     16.26 o 
   0  12   3      216.24      242.71     12.01 o 
   1  12   3        0.25        0.27      2.81 o 
   2  12   3      579.07      616.85     43.24 o 
   3  12   3      531.26      545.07     27.41 o 
   4  12   3      306.00      294.87     22.35 o 
   5  12   3      197.13      209.33     14.96 o 
  -5  13   3      193.16      217.43     22.13 o 
  -4  13   3      328.33      348.12     19.71 o 
  -3  13   3       30.31       11.62      8.73 o 
  -2  13   3       20.54       19.56      6.67 o 
  -1  13   3        2.60        6.10      3.21 o 
   0  13   3      193.25      204.56     11.79 o 
   1  13   3       25.20       38.93      9.82 o 
   2  13   3      660.10      729.81     34.86 o 
   3  13   3       27.63        9.96      6.45 o 
   4  13   3        7.71        7.69      4.56 o 
  -4  14   3       49.03       38.49     18.02 o 
  -3  14   3      227.09      231.72     16.79 o 
  -2  14   3       23.25        3.28      4.62 o 
  -1  14   3      331.37      334.49     17.66 o 
   0  14   3       20.38       13.84      3.86 o 
   1  14   3       65.72       54.92      6.63 o 
   2  14   3        0.23        4.33      2.66 o 
   3  14   3       74.94       69.71     10.18 o 
   4  14   3       16.42       16.98      5.60 o 
  -3  15   3      247.46      272.34     35.91 o 
  -2  15   3      103.46       93.44     26.75 o 
  -1  15   3      224.45      189.46     10.96 o 
   0  15   3       85.46       85.22      8.44 o 
   1  15   3        4.99        4.84      3.50 o 
   2  15   3       21.84       22.82     11.25 o 
  -1  16   3       14.37       13.18      6.31 o 
   0  16   3       65.49       70.21     10.47 o 
   1  16   3       20.27       17.26      6.64 o 
  -8   0   4      388.93      387.94     40.46 o 
  -6   0   4     1348.12     1415.06     45.06 o 
  -4   0   4     6581.36     6751.53    260.47 o 
  -2   0   4     4730.87     4629.69    129.50 o 
   0   0   4     1554.36     1568.76     41.84 o 
   2   0   4     2893.98     2933.73     59.46 o 
   4   0   4      158.01      142.38     31.10 o 
   6   0   4       70.25       81.87     38.17 o 
   8   0   4      252.03      217.43     44.14 o 
  -8   1   4       28.23       30.60     10.79 o 
  -7   1   4       32.54       23.77      6.76 o 
  -6   1   4       23.07       28.19      6.46 o 
  -5   1   4      582.74      625.22     20.53 o 
  -4   1   4      272.34      293.15     11.08 o 
  -3   1   4      112.00      109.88      7.01 o 
  -2   1   4       64.72       52.40      2.63 o 
  -1   1   4      162.63      153.82      5.36 o 
   0   1   4      257.77      193.21     13.70 o 
   1   1   4     2372.59     2194.39     71.39 o 
   2   1   4      274.37      334.55     31.43 o 
   3   1   4      970.80      891.63     21.73 o 
   4   1   4       47.13       54.31     12.16 o 
   5   1   4      558.62      580.72     32.79 o 
   6   1   4       26.30       17.29     10.49 o 
   7   1   4      249.71      240.42     23.11 o 
   8   1   4       48.33       49.55     30.03 o 
  -8   2   4      104.89       96.02     15.78 o 
  -7   2   4        3.60        5.69      5.61 o 
  -6   2   4      215.41      230.35     13.09 o 
  -5   2   4      126.66      113.18      7.67 o 
  -4   2   4     1090.77     1078.78     15.83 o 
  -3   2   4      119.36      110.55      4.79 o 
  -2   2   4      202.87      251.56      8.79 o 
  -1   2   4     1458.54     1332.16     30.40 o 
   0   2   4      380.90      345.68     12.36 o 
   1   2   4     1501.46     1628.02     84.55 o 
   2   2   4      594.52      472.01     53.85 o 
   3   2   4      126.54       88.03     12.82 o 
   4   2   4      609.30      697.40     29.55 o 
   5   2   4      405.29      410.61     30.27 o 
   6   2   4      178.24      157.19     18.14 o 
   7   2   4        0.02       -1.49      7.43 o 
  -8   3   4       44.19       30.71     14.31 o 
  -7   3   4      220.93      256.05     15.31 o 
  -6   3   4       13.04       25.64      8.10 o 
  -5   3   4     2077.09     2103.65     82.93 o 
  -4   3   4      129.73      138.52      7.58 o 
  -3   3   4     4281.68     4503.07     56.39 o 
  -2   3   4        0.27        1.18      1.40 o 
  -1   3   4      154.01      129.42      4.17 o 
   0   3   4       12.78       17.90      2.52 o 
   1   3   4     1004.46      955.35     26.15 o 
   2   3   4      703.84      822.07     16.60 o 
   3   3   4      143.05      142.27     15.60 o 
   4   3   4      133.18      123.03      9.63 o 
   5   3   4        6.86        3.82      5.55 o 
   6   3   4      649.86      628.55     29.36 o 
   7   3   4      180.40      189.47     16.53 o 
  -8   4   4       13.58       11.90      9.54 o 
  -7   4   4      165.32      171.60     14.06 o 
  -6   4   4     1489.49     1497.54     37.74 o 
  -5   4   4      746.16      755.93     19.03 o 
  -4   4   4      171.63      141.09      8.25 o 
  -3   4   4      824.95      743.43     22.25 o 
  -2   4   4     2858.55     2854.89    101.91 o 
  -1   4   4       58.85       58.42      2.42 o 
   0   4   4      210.48      222.98      7.13 o 
   1   4   4      103.46      110.40      3.84 o 
   2   4   4     2439.85     2402.12     57.03 o 
   3   4   4      274.43      331.41     24.37 o 
   4   4   4      113.33       92.21     10.64 o 
   5   4   4      911.15      898.22     29.75 o 
   6   4   4       37.92       29.76      9.45 o 
   7   4   4        0.93        5.53      6.96 o 
  -8   5   4        2.72        2.60      2.91 o 
  -7   5   4        0.35        1.46      3.15 o 
  -6   5   4      292.38      317.18     17.37 o 
  -5   5   4       90.28       84.22     10.55 o 
  -4   5   4      251.82      241.88      7.67 o 
  -3   5   4      844.44      869.01     29.72 o 
  -2   5   4      239.23      246.26      5.78 o 
  -1   5   4       76.50       77.69      2.54 o 
   0   5   4        5.26        2.08      1.58 o 
   1   5   4      920.19      830.51     12.08 o 
   2   5   4     2256.04     2688.57     60.15 o 
   3   5   4       42.44       46.84      6.84 o 
   4   5   4      126.32      128.40     10.64 o 
   5   5   4      245.65      269.57     12.38 o 
   6   5   4       33.79       16.80      6.02 o 
   7   5   4       22.39       26.98      9.66 o 
  -8   6   4        6.79        6.78      4.10 o 
  -7   6   4      578.77      614.80     28.79 o 
  -6   6   4        6.91        4.30      2.86 o 
  -5   6   4      112.81      111.73      4.57 o 
  -4   6   4       32.72       25.42      3.54 o 
  -3   6   4      151.43      103.14      5.68 o 
  -2   6   4      203.15      230.68      6.37 o 
  -1   6   4      545.54      469.61     10.26 o 
   0   6   4      351.35      357.08      6.22 o 
   1   6   4        7.44       15.74      2.97 o 
   2   6   4      256.12      232.00      7.67 o 
   3   6   4      545.19      582.59     17.84 o 
   4   6   4       99.61      105.94      9.11 o 
   5   6   4        8.54        5.91      4.25 o 
   6   6   4        5.18        4.26      2.83 o 
   7   6   4      383.51      291.91     42.97 o 
  -8   7   4       19.49       20.50      6.31 o 
  -7   7   4       77.19       58.47     18.35 o 
  -6   7   4      531.44      564.55     19.25 o 
  -5   7   4      194.98      168.00      6.08 o 
  -4   7   4     1574.72     1672.03     20.32 o 
  -3   7   4      283.50      291.63      9.14 o 
  -2   7   4      808.21      933.39     11.37 o 
  -1   7   4        2.72        8.78      2.01 o 
   0   7   4     1864.17     1643.66     40.83 o 
   1   7   4     2178.04     2292.83     29.35 o 
   2   7   4      434.09      489.85     14.48 o 
   3   7   4      238.29      252.66      7.90 o 
   4   7   4       57.99       64.17      7.53 o 
   5   7   4        3.64        3.66      2.80 o 
   6   7   4      811.51      833.45     36.54 o 
   7   7   4        9.73        9.21      4.42 o 
  -7   8   4      175.20      179.04     12.68 o 
  -6   8   4       79.46       67.40      7.16 o 
  -5   8   4        0.56        0.42      2.52 o 
  -4   8   4       77.75       63.15      2.91 o 
  -3   8   4      684.30      747.73     30.37 o 
  -2   8   4       17.74       18.99      2.27 o 
  -1   8   4     1180.38     1176.35     22.92 o 
   0   8   4      270.52      273.85      4.99 o 
   1   8   4      382.57      360.49     21.60 o 
   2   8   4       47.73       42.99      8.23 o 
   3   8   4      767.01      872.47     18.57 o 
   4   8   4       56.23       83.91      8.52 o 
   5   8   4       69.82       63.40      7.75 o 
   6   8   4       64.93       76.98      8.83 o 
  -7   9   4       64.32       53.02     10.14 o 
  -6   9   4      119.51      114.11     13.38 o 
  -5   9   4       79.01       77.52      7.16 o 
  -4   9   4      426.77      438.61     15.77 o 
  -3   9   4        5.86        1.67      1.41 o 
  -2   9   4       52.39       67.10      3.65 o 
  -1   9   4      133.82      138.40      4.03 o 
   0   9   4     1093.93     1104.41     25.82 o 
   1   9   4      718.63      700.22     19.33 o 
   2   9   4      321.79      320.06     10.91 o 
   3   9   4       43.80       31.62      6.59 o 
   4   9   4      175.88      207.60     10.24 o 
   5   9   4      115.46      132.01      9.79 o 
   6   9   4      117.36      117.00     10.48 o 
  -7  10   4      351.92      358.93     18.57 o 
  -6  10   4       48.06       51.70     10.24 o 
  -5  10   4        3.36        2.56      2.85 o 
  -4  10   4       22.24       21.23      4.00 o 
  -3  10   4      715.60      729.59     24.20 o 
  -2  10   4      699.81      834.58     15.89 o 
  -1  10   4      439.47      461.14      9.40 o 
   0  10   4      186.17      162.74      4.39 o 
   1  10   4      358.36      336.79     11.86 o 
   2  10   4     1269.27     1321.92     67.12 o 
   3  10   4      218.04      244.28     11.28 o 
   4  10   4      219.84      224.61     12.10 o 
   5  10   4       29.34       17.76      5.58 o 
   6  10   4        4.23        7.85      3.95 o 
  -6  11   4      605.31      650.08     17.35 o 
  -5  11   4      304.84      304.47     23.93 o 
  -4  11   4      119.65      137.43     13.44 o 
  -3  11   4       13.72       16.09      4.32 o 
  -2  11   4       29.09       22.26      6.48 o 
  -1  11   4       35.70       51.01      7.48 o 
   0  11   4      662.49      729.85     23.99 o 
   1  11   4      547.98      588.95     24.40 o 
   2  11   4      375.29      428.70     26.95 o 
   3  11   4       40.26       28.54      6.28 o 
   4  11   4       11.23       10.16      4.54 o 
   5  11   4        2.57        5.60      3.46 o 
  -6  12   4        9.13       10.17      7.86 o 
  -5  12   4       17.35       13.10      9.46 o 
  -4  12   4       78.47       59.12     12.87 o 
  -3  12   4       61.05       69.15     15.00 o 
  -2  12   4       12.98        4.23      3.29 o 
  -1  12   4        1.11        3.34      3.27 o 
   0  12   4       34.23       37.80      9.07 o 
   1  12   4       80.69       79.24      6.38 o 
   2  12   4       56.12       48.92      7.17 o 
   3  12   4      336.12      355.84     19.13 o 
   4  12   4       65.11       50.82     10.61 o 
   5  12   4       98.47       83.89     15.97 o 
  -5  13   4      138.71      136.13     32.62 o 
  -4  13   4        4.49        3.19      6.87 o 
  -3  13   4       25.45       29.23      9.49 o 
  -2  13   4      590.10      548.50     30.46 o 
  -1  13   4      261.43      283.58     20.95 o 
   0  13   4      532.61      602.97     19.43 o 
   1  13   4       64.13       77.47      7.74 o 
   2  13   4       47.45       45.77     13.08 o 
   3  13   4       28.28       24.22      8.14 o 
   4  13   4        5.73        8.46      4.29 o 
  -4  14   4      177.22      161.35     22.44 o 
  -3  14   4       95.98       78.53     13.64 o 
  -2  14   4      322.73      337.56     20.59 o 
  -1  14   4      220.59      212.21     20.20 o 
   0  14   4       88.10       93.30      8.33 o 
   1  14   4       27.81       33.36      7.20 o 
   2  14   4      172.40      165.49     17.80 o 
   3  14   4      125.62      107.89     15.81 o 
  -3  15   4       78.88       59.61     27.30 o 
  -2  15   4       50.50       52.09      9.44 o 
  -1  15   4       28.77       22.12     11.62 o 
   0  15   4       31.80       25.46     10.02 o 
   1  15   4      425.71      504.21     20.27 o 
   2  15   4       33.51       27.98      9.95 o 
  -7   0   5       66.15       47.34     16.63 o 
  -5   0   5      740.72      855.53     34.65 o 
  -3   0   5      624.98      595.77     22.63 o 
  -1   0   5       10.93       10.18      1.94 o 
   1   0   5        0.68        6.63     10.81 o 
   3   0   5     2683.23     2618.88     69.27 o 
   5   0   5     2927.21     2785.96     47.17 o 
   7   0   5       62.10       84.40     55.33 o 
  -8   1   5       12.29       12.36      5.05 o 
  -7   1   5      385.50      400.91     17.55 o 
  -6   1   5      214.46      231.57     10.80 o 
  -5   1   5       10.97        6.36      2.59 o 
  -4   1   5      276.87      309.75      7.80 o 
  -3   1   5     3282.59     3402.06     60.35 o 
  -2   1   5      370.33      333.85      6.63 o 
  -1   1   5      116.90      122.34      4.97 o 
   0   1   5      443.34      410.76     11.99 o 
   1   1   5       20.68        8.63      8.96 o 
   2   1   5      166.86      152.38     23.32 o 
   3   1   5       50.03       44.51     11.72 o 
   4   1   5      215.70      254.30     35.91 o 
   5   1   5      100.84       91.44     13.95 o 
   6   1   5      389.74      388.66     21.63 o 
   7   1   5       19.56       19.86      9.81 o 
  -8   2   5       17.11       17.28      6.75 o 
  -7   2   5      739.03      738.39     26.80 o 
  -6   2   5        0.98        6.70      5.04 o 
  -5   2   5      198.92      207.81     10.45 o 
  -4   2   5      287.60      301.33      7.01 o 
  -3   2   5     1207.97     1040.89     20.88 o 
  -2   2   5      677.89      698.80     14.33 o 
  -1   2   5      107.03      128.00      4.65 o 
   0   2   5     1743.33     1785.01     44.79 o 
   1   2   5     4836.96     5142.19    109.25 o 
   2   2   5      838.72      880.69     52.65 o 
   3   2   5       29.06       20.24      6.56 o 
   4   2   5       27.70       20.38      9.23 o 
   5   2   5       87.39       73.41     16.79 o 
   6   2   5       11.14       11.66      7.83 o 
   7   2   5       63.33       56.39     12.19 o 
  -8   3   5        1.08        3.12      2.35 o 
  -7   3   5        7.82        5.39      3.50 o 
  -6   3   5      176.88      185.12     11.12 o 
  -5   3   5      681.93      725.09     14.67 o 
  -4   3   5      600.17      596.81     12.71 o 
  -3   3   5      507.01      486.65     10.24 o 
  -2   3   5      219.18      220.39      6.36 o 
  -1   3   5      417.97      457.38      7.39 o 
   0   3   5     2613.07     2648.93     73.97 o 
   1   3   5     1445.46     1596.20     45.03 o 
   2   3   5      439.58      508.78     23.45 o 
   3   3   5      249.03      280.78     21.12 o 
   5   3   5       30.00       31.07      9.72 o 
   6   3   5      674.44      650.52     51.60 o 
   7   3   5        6.11        4.97      5.80 o 
  -8   4   5      157.54      168.94     16.80 o 
  -7   4   5       26.78       18.91      6.84 o 
  -6   4   5        0.41       -1.03      3.71 o 
  -5   4   5       19.83       17.20      4.63 o 
  -4   4   5     1418.64     1412.49     52.93 o 
  -3   4   5       55.91       40.72      4.88 o 
  -2   4   5      120.15       87.32      4.54 o 
  -1   4   5     1609.12     1497.41     46.75 o 
   0   4   5     1774.08     1912.95     34.74 o 
   1   4   5        0.64        1.81      2.32 o 
   2   4   5      671.75      794.66     23.02 o 
   3   4   5     1096.31     1149.93     70.28 o 
   4   4   5        0.34        3.47      3.96 o 
   5   4   5       41.72       28.44      8.98 o 
   6   4   5       13.79       11.51      5.74 o 
   7   4   5      235.36      199.37     18.51 o 
  -8   5   5        0.20        0.09      2.87 o 
  -7   5   5       17.89       20.65      8.77 o 
  -6   5   5      570.54      538.56     23.77 o 
  -5   5   5      659.78      717.93     18.04 o 
  -4   5   5      528.00      505.97     17.45 o 
  -3   5   5      272.02      286.12      8.30 o 
  -2   5   5        8.53        8.28      2.54 o 
  -1   5   5        0.73        2.86      1.13 o 
   0   5   5     1649.96     1643.41     19.94 o 
   1   5   5     1321.58     1324.70     15.71 o 
   2   5   5       13.23       16.69      4.87 o 
   3   5   5      231.78      275.41     10.86 o 
   4   5   5       74.61       53.77     13.13 o 
   5   5   5      721.39      573.72     95.65 o 
   6   5   5       31.42       17.98      6.01 o 
   7   5   5       11.49        9.08      4.43 o 
  -8   6   5       42.79       35.47     13.31 o 
  -7   6   5      155.21      123.61     12.36 o 
  -6   6   5      207.51      221.87     14.91 o 
  -5   6   5      184.95      177.15      8.93 o 
  -4   6   5      605.03      589.41     13.84 o 
  -3   6   5      864.57      978.19     26.09 o 
  -2   6   5     1170.89     1168.42     37.17 o 
  -1   6   5       60.74       62.46      2.92 o 
   0   6   5        0.41        1.24      0.78 o 
   1   6   5      136.66      123.02      4.74 o 
   2   6   5      377.64      356.32     11.60 o 
   3   6   5        4.80        4.00      2.14 o 
   4   6   5       45.19       46.77      5.67 o 
   5   6   5       53.99       64.04      9.07 o 
   6   6   5       16.97       20.54      8.27 o 
   7   6   5       34.30       27.27      9.76 o 
  -7   7   5       94.18      104.33      9.06 o 
  -6   7   5      278.14      292.36     14.21 o 
  -5   7   5      606.75      614.17     18.63 o 
  -4   7   5       43.62       29.56      8.98 o 
  -3   7   5      267.81      300.24     10.66 o 
  -2   7   5       78.65       88.97      3.74 o 
  -1   7   5       46.80       45.67      2.76 o 
   0   7   5       77.30       82.69      3.93 o 
   1   7   5     1253.72     1224.54     50.71 o 
   2   7   5        0.18        3.82      3.51 o 
   3   7   5       74.21       79.77     14.04 o 
   4   7   5       47.84       29.68      8.22 o 
   5   7   5      128.56      171.71     11.08 o 
   6   7   5        1.32        4.46      3.66 o 
  -7   8   5      130.18      116.70     12.34 o 
  -6   8   5      382.80      382.98     17.46 o 
  -5   8   5      338.08      322.42     11.24 o 
  -4   8   5      768.94      802.72     21.78 o 
  -3   8   5      109.52      125.61      4.96 o 
  -2   8   5       24.25       22.36      2.72 o 
  -1   8   5      255.62      227.86      4.83 o 
   0   8   5      371.46      332.76      9.11 o 
   1   8   5      101.69       86.90      8.00 o 
   2   8   5     1266.89     1369.74     20.99 o 
   3   8   5       96.68       82.70      8.02 o 
   4   8   5       53.04       33.09      4.78 o 
   5   8   5        4.82        3.64      2.53 o 
   6   8   5        4.00        2.62      2.50 o 
  -7   9   5      263.12      264.95     17.63 o 
  -6   9   5       43.13       45.38      7.48 o 
  -5   9   5      738.13      795.26     23.19 o 
  -4   9   5        2.93        1.36      1.94 o 
  -3   9   5      137.41      133.55      5.85 o 
  -2   9   5      115.15      115.64      3.89 o 
  -1   9   5      755.53      823.27     11.53 o 
   0   9   5       71.84       84.12      3.51 o 
   1   9   5       90.53      100.84      5.74 o 
   2   9   5      254.75      261.07     12.10 o 
   3   9   5      168.45      187.75     12.60 o 
   4   9   5       66.23       58.62      6.43 o 
   5   9   5      231.01      261.67     13.68 o 
   6   9   5        0.43        2.88      2.52 o 
  -6  10   5        0.21        2.45      2.28 o 
  -5  10   5        0.76        0.86      2.48 o 
  -4  10   5      200.89      213.93     10.20 o 
  -3  10   5       42.35       40.82      7.30 o 
  -2  10   5      146.16      153.75      4.58 o 
  -1  10   5      287.71      276.13      6.80 o 
   0  10   5      100.15      104.69      3.55 o 
   1  10   5       18.67       21.59      3.00 o 
   2  10   5     1980.26     2206.50     74.77 o 
   3  10   5       73.02       77.95      7.67 o 
   4  10   5      529.38      590.28     36.08 o 
   5  10   5       44.45       30.36      7.00 o 
  -6  11   5       54.45       43.90     11.27 o 
  -5  11   5      445.77      425.62     26.49 o 
  -4  11   5        7.85       13.90      7.35 o 
  -3  11   5       12.00       13.48      4.70 o 
  -2  11   5      120.88      118.07     13.66 o 
  -1  11   5     1282.54     1402.92     41.76 o 
   0  11   5      499.76      489.57     17.83 o 
   1  11   5     1411.84     1644.71     60.07 o 
   2  11   5      115.79       86.07     15.21 o 
   3  11   5       53.05       45.85      8.63 o 
   4  11   5       76.11       71.39      7.99 o 
   5  11   5        5.74        3.67      3.17 o 
  -5  12   5        0.53        1.50      6.39 o 
  -4  12   5      355.04      383.00     37.64 o 
  -3  12   5     1229.80     1397.99     47.36 o 
  -2  12   5       34.51       33.78      9.40 o 
  -1  12   5      105.07      104.41      8.34 o 
   0  12   5      141.88      119.64     10.60 o 
   1  12   5      873.43      873.89     37.80 o 
   2  12   5       23.71       33.13     11.45 o 
   3  12   5       72.55       63.36     15.81 o 
   4  12   5       21.53       25.54      7.88 o 
  -5  13   5       42.17       60.78     13.88 o 
  -4  13   5      166.80      175.80     14.70 o 
  -3  13   5      112.73       99.57     14.74 o 
  -2  13   5       34.63       13.81     12.05 o 
  -1  13   5        0.58        0.47      3.57 o 
   0  13   5      432.04      478.82     20.06 o 
   1  13   5       48.05       77.16      8.40 o 
   2  13   5       22.67       23.39      8.97 o 
   3  13   5        4.94        6.43      4.64 o 
  -4  14   5      108.55      110.52     26.78 o 
  -3  14   5       24.95       26.09      7.95 o 
  -2  14   5        3.58        2.44      4.15 o 
  -1  14   5        7.79        4.65      3.78 o 
   0  14   5       22.24       34.14     10.18 o 
   1  14   5       16.76       14.10      5.09 o 
   2  14   5       20.81       16.77      6.65 o 
   3  14   5       50.00       39.92     16.40 o 
  -2  15   5      156.98      173.42     14.57 o 
  -1  15   5        0.14        2.38      3.96 o 
   0  15   5      185.42      220.24     14.86 o 
   1  15   5        3.47        6.14      3.01 o 
  -8   0   6       59.54       37.86     21.18 o 
  -6   0   6      380.96      357.63     24.43 o 
  -4   0   6       96.57      116.93     11.71 o 
  -2   0   6        4.30        8.17      3.13 o 
   0   0   6      241.00      142.13     52.03 o 
   4   0   6       58.15       51.96     27.63 o 
   6   0   6      192.61      251.73     33.94 o 
  -8   1   6       13.55        6.59      3.94 o 
  -7   1   6        0.40        0.50      2.34 o 
  -6   1   6      107.10       80.79      8.04 o 
  -5   1   6      695.75      658.74     12.31 o 
  -4   1   6      444.66      463.08     14.17 o 
  -3   1   6      917.43      956.31     22.88 o 
  -2   1   6     1317.83     1317.74     17.79 o 
  -1   1   6      783.40      766.90     17.86 o 
   0   1   6      464.58      462.38     28.03 o 
   1   1   6     1015.05     1095.91     51.38 o 
   2   1   6        0.48        0.13      0.56 o 
   3   1   6      494.13      490.63     34.03 o 
   4   1   6     3296.73     3379.05     75.73 o 
   5   1   6      522.86      526.63     30.80 o 
   6   1   6       98.27       88.71     24.87 o 
   7   1   6       41.76       40.46     14.39 o 
  -8   2   6       76.81       64.07     14.66 o 
  -7   2   6       91.99       69.42     11.54 o 
  -6   2   6       73.71       57.72      9.44 o 
  -5   2   6       16.73       26.71      7.49 o 
  -3   2   6      237.26      206.68      5.72 o 
  -2   2   6      561.66      569.17     18.41 o 
  -1   2   6      594.03      590.21      9.65 o 
   0   2   6       92.89       70.55      9.53 o 
   1   2   6       45.10       22.77     11.87 o 
   2   2   6     1343.23     1380.08     76.39 o 
   3   2   6      127.15      112.99      7.76 o 
   4   2   6      130.94      111.87     14.94 o 
   5   2   6       62.49       57.66     22.58 o 
   6   2   6       10.25        7.09     10.62 o 
   7   2   6       45.06       48.84     15.34 o 
  -8   3   6       27.20       35.23     12.66 o 
  -7   3   6      248.16      253.12     18.22 o 
  -6   3   6      269.15      293.29     17.05 o 
  -5   3   6        3.69        5.48      3.95 o 
  -4   3   6       93.49       70.99      6.61 o 
  -3   3   6      546.24      510.91     11.14 o 
  -2   3   6      286.09      289.75      5.81 o 
  -1   3   6       61.48       50.40      3.60 o 
   0   3   6       45.55       29.33      4.19 o 
   1   3   6        6.80        3.96      1.99 o 
   2   3   6      161.64      179.93     27.69 o 
   3   3   6      200.55      219.77     13.59 o 
   4   3   6        6.81       12.38      5.03 o 
   5   3   6       44.75       60.43     15.78 o 
   6   3   6        0.45        1.63      5.12 o 
   7   3   6       10.35        5.32      9.73 o 
  -8   4   6      116.40      104.49     12.66 o 
  -7   4   6       26.18       15.35      6.40 o 
  -6   4   6        9.08        6.97      4.22 o 
  -5   4   6      196.41      238.36     12.43 o 
  -4   4   6      431.68      424.08     16.13 o 
  -3   4   6      552.40      576.32     10.93 o 
  -2   4   6      237.57      250.04      7.32 o 
  -1   4   6      351.20      411.41      7.38 o 
   0   4   6      100.92       84.88     12.13 o 
   1   4   6       28.10       29.39      3.55 o 
   2   4   6      220.83      221.41      9.57 o 
   3   4   6      256.93      234.31     14.83 o 
   4   4   6       33.15       25.18      7.09 o 
   5   4   6       20.97       18.77      6.15 o 
   6   4   6       35.37       35.34     14.87 o 
   7   4   6       64.82       50.50     31.44 o 
  -8   5   6       89.35      104.77     13.66 o 
  -7   5   6       73.40       81.53      9.61 o 
  -6   5   6      577.25      628.56     20.90 o 
  -5   5   6     1237.60     1277.55     31.41 o 
  -4   5   6       70.66       61.45      6.60 o 
  -3   5   6        8.28        8.74      2.80 o 
  -2   5   6        4.22        2.34      1.38 o 
  -1   5   6       56.23       44.98      3.03 o 
   0   5   6        7.15        3.57      2.04 o 
   1   5   6      247.89      227.82     13.39 o 
   2   5   6       39.73       28.84      9.46 o 
   3   5   6      491.87      556.33     16.47 o 
   4   5   6        8.55       13.39      5.82 o 
   5   5   6       43.37       49.69     10.83 o 
   6   5   6      210.17      210.48     27.78 o 
  -8   6   6      205.90      211.30     15.61 o 
  -7   6   6       93.82       75.28     15.94 o 
  -6   6   6      119.34      111.53     14.92 o 
  -5   6   6      300.81      293.67     16.29 o 
  -4   6   6       43.37       33.96      5.01 o 
  -3   6   6      416.85      413.02     13.80 o 
  -2   6   6       96.68       97.57      4.38 o 
  -1   6   6      696.79      739.96     24.26 o 
   0   6   6      269.38      287.54      6.43 o 
   1   6   6      912.95      924.02     27.43 o 
   2   6   6      462.60      480.65     10.38 o 
   3   6   6      102.33       84.77     22.35 o 
   4   6   6       77.55       69.05      7.50 o 
   5   6   6        5.62        6.85      5.36 o 
   6   6   6      220.54      250.18     47.57 o 
  -7   7   6       38.99       26.88     10.01 o 
  -6   7   6      341.64      377.16     23.14 o 
  -5   7   6      374.68      427.37     15.34 o 
  -4   7   6        0.82        5.62      2.73 o 
  -3   7   6       24.80       17.75      3.29 o 
  -2   7   6      653.91      684.69     19.31 o 
  -1   7   6      478.67      506.58     15.71 o 
   0   7   6      407.40      380.50     11.01 o 
   1   7   6      156.13      170.28      7.08 o 
   2   7   6       21.62       21.62      7.11 o 
   3   7   6        3.17        4.17      3.11 o 
   4   7   6      189.14      181.80      9.09 o 
   5   7   6        0.03        2.16      2.72 o 
   6   7   6       11.11        7.75      5.47 o 
  -7   8   6       11.69        9.10      4.44 o 
  -6   8   6       13.07       14.63      5.18 o 
  -5   8   6      332.50      307.87     13.46 o 
  -4   8   6        2.62        7.44      2.98 o 
  -3   8   6     1523.97     1572.17     42.73 o 
  -2   8   6       23.00       22.38      3.73 o 
  -1   8   6       42.91       45.39      3.37 o 
   0   8   6      291.70      283.63      5.90 o 
   1   8   6     1610.78     1513.08     32.24 o 
   2   8   6      227.61      256.66     10.62 o 
   3   8   6      313.10      358.60     14.50 o 
   4   8   6      105.48       91.91     11.53 o 
   5   8   6       62.00       74.82      8.48 o 
   6   8   6       20.44       14.29      7.87 o 
  -7   9   6       46.45       46.34      8.31 o 
  -6   9   6      602.94      601.81     21.05 o 
  -5   9   6       82.30       98.91      7.45 o 
  -4   9   6      158.13      154.53      7.39 o 
  -3   9   6       57.27       68.63      6.36 o 
  -2   9   6      552.80      584.68     13.42 o 
  -1   9   6      393.83      366.44      8.10 o 
   0   9   6     3702.49     3980.86     76.82 o 
   1   9   6       36.47       27.48      5.04 o 
   2   9   6       27.30       18.78      5.03 o 
   3   9   6      225.57      220.74     11.59 o 
   4   9   6      116.33      145.58     14.44 o 
   5   9   6        6.18        3.18      2.83 o 
  -6  10   6        0.39        3.83      2.52 o 
  -5  10   6      397.23      412.70     19.37 o 
  -4  10   6       82.56       73.36      5.34 o 
  -3  10   6        1.91        1.76      1.31 o 
  -2  10   6        0.15        0.79      1.12 o 
  -1  10   6      593.23      584.37     13.55 o 
   0  10   6        0.99        0.70      0.94 o 
   1  10   6      239.31      254.23      8.54 o 
   2  10   6      105.16       87.61      7.54 o 
   3  10   6       98.28      103.83     10.27 o 
   4  10   6        0.01        4.34      3.00 o 
   5  10   6        9.08        7.07      4.73 o 
  -6  11   6      102.47       77.49     13.30 o 
  -5  11   6       67.11       45.00     12.54 o 
  -4  11   6      171.38      192.31     14.62 o 
  -3  11   6        3.72        6.37      3.25 o 
  -2  11   6      465.79      541.37     24.95 o 
  -1  11   6       46.79       41.11      6.56 o 
   0  11   6       16.23        8.57      2.45 o 
   1  11   6        0.01        3.29      2.21 o 
   2  11   6      103.02       74.17     14.23 o 
   3  11   6      186.07      237.07     16.77 o 
   4  11   6       60.53       59.95     10.79 o 
  -5  12   6       73.70       61.10     13.82 o 
  -4  12   6      159.38      172.12     18.02 o 
  -3  12   6      330.20      285.25     42.88 o 
  -2  12   6        0.55        1.53      4.31 o 
  -1  12   6       28.49       26.61      9.78 o 
   0  12   6      407.32      406.77     15.51 o 
   1  12   6      437.63      473.20     23.66 o 
   2  12   6      124.64      107.35     17.78 o 
   3  12   6       15.03       20.49      8.56 o 
   4  12   6        4.99        9.43      4.32 o 
  -4  13   6        0.16        3.66      4.86 o 
  -3  13   6      247.65      269.04     38.71 o 
  -2  13   6        8.12        9.00      7.64 o 
  -1  13   6       73.57       78.73     11.61 o 
   0  13   6      271.97      350.47     18.29 o 
   1  13   6        1.58        2.21      2.33 o 
   2  13   6        7.30        6.07      4.35 o 
   3  13   6        0.25        3.04      2.59 o 
  -3  14   6       14.71        8.73      7.02 o 
  -2  14   6      143.41      152.66     15.70 o 
  -1  14   6        8.36        5.13      4.64 o 
   0  14   6        0.36        2.81      3.04 o 
   1  14   6        0.14        2.12      2.60 o 
   2  14   6      279.81      293.69     22.06 o 
  -1  15   6      282.97      288.58     23.14 o 
  -7   0   7       71.60       52.87     11.51 o 
  -5   0   7     3479.97     3669.88     73.75 o 
  -3   0   7      494.35      484.61     12.86 o 
  -1   0   7       46.25       35.58      3.41 o 
   1   0   7      587.99      639.17     51.61 o 
   3   0   7       64.19       48.04     24.99 o 
   5   0   7      142.04      116.62     25.90 o 
  -8   1   7      157.42      127.51     14.23 o 
  -7   1   7       56.29       60.66      7.84 o 
  -6   1   7      209.94      196.91     13.44 o 
  -5   1   7        0.06        4.41      2.78 o 
  -4   1   7       56.91       66.49      5.02 o 
  -3   1   7       43.49       46.58      3.27 o 
  -2   1   7      357.84      371.53      8.94 o 
  -1   1   7      134.83      131.13      4.71 o 
   0   1   7      128.48      136.53     15.23 o 
   1   1   7       34.81       26.52     13.36 o 
   2   1   7      519.13      549.52     33.09 o 
   3   1   7      892.33      978.35     39.27 o 
   4   1   7      119.45       96.75     18.61 o 
   5   1   7       39.32       29.12     11.19 o 
   6   1   7      141.42      125.62     23.42 o 
  -8   2   7       11.23        4.85      2.49 o 
  -7   2   7       19.19       14.13      5.37 o 
  -6   2   7       40.80       52.07     13.57 o 
  -5   2   7        2.51        2.71      1.57 o 
  -4   2   7     1242.91     1326.74     40.01 o 
  -3   2   7      318.04      279.07     13.46 o 
  -2   2   7       31.46       29.84      2.54 o 
  -1   2   7      119.75      150.62      4.40 o 
   0   2   7        0.23        1.44      1.45 o 
   1   2   7     1660.46     1575.59     49.34 o 
   2   2   7      178.90      166.76     27.00 o 
   3   2   7     1345.99     1474.63     36.54 o 
   4   2   7       13.28        5.64      8.54 o 
   5   2   7        0.03       -2.82     10.58 o 
   6   2   7       96.07       80.37     15.58 o 
  -8   3   7        5.97        4.14      2.93 o 
  -7   3   7        2.01        3.69      3.56 o 
  -6   3   7      352.44      357.34     20.49 o 
  -5   3   7        3.12        2.03      1.86 o 
  -4   3   7       19.56       20.42      6.72 o 
  -3   3   7      109.04      112.70      2.82 o 
  -2   3   7       49.91       44.45      2.47 o 
  -1   3   7        4.19        5.28      1.57 o 
   0   3   7     1166.19     1220.25     31.11 o 
   1   3   7      181.42      179.71     20.49 o 
   2   3   7      749.98      806.34     28.57 o 
   3   3   7      329.04      349.80     12.33 o 
   4   3   7     1266.20     1344.96     91.05 o 
   5   3   7      289.20      252.19     29.11 o 
   6   3   7        0.31        2.67      8.68 o 
  -8   4   7        2.13        1.85      2.96 o 
  -7   4   7       16.30       13.49      6.50 o 
  -6   4   7       69.21       41.90     10.37 o 
  -5   4   7      645.31      590.46     19.57 o 
  -4   4   7       37.97       32.29      5.70 o 
  -3   4   7      310.32      350.55     13.22 o 
  -2   4   7      956.49      970.23     11.12 o 
  -1   4   7      532.55      544.60     14.28 o 
   0   4   7        2.87        2.73      2.12 o 
   1   4   7     1040.50     1019.40     50.45 o 
   2   4   7      604.86      596.69     11.50 o 
   3   4   7      144.45      124.08     25.25 o 
   4   4   7        0.09        0.12      9.91 o 
   5   4   7       11.14       11.30     12.47 o 
   6   4   7      198.62      158.70     69.05 o 
  -8   5   7      255.05      260.73     21.13 o 
  -7   5   7      104.18       91.66     17.53 o 
  -6   5   7      217.30      227.02     12.29 o 
  -5   5   7     1304.46     1394.01     36.45 o 
  -4   5   7      364.10      347.88     12.79 o 
  -3   5   7      125.86      103.92      5.70 o 
  -2   5   7     1145.53     1225.00     31.88 o 
  -1   5   7      876.08      833.90     22.25 o 
   0   5   7      111.24      112.34      9.08 o 
   1   5   7      248.07      248.22     10.37 o 
   2   5   7      181.34      183.33      9.14 o 
   3   5   7      303.82      292.55     14.92 o 
   4   5   7       36.42        8.14     11.08 o 
   5   5   7       15.62       17.73     14.01 o 
   6   5   7      105.50       49.72     35.01 o 
  -7   6   7        0.00        2.84      3.43 o 
  -6   6   7      327.00      338.65     20.18 o 
  -5   6   7        3.24        0.05      3.09 o 
  -4   6   7     2135.44     2170.46     47.14 o 
  -3   6   7       73.60       62.21      5.38 o 
  -2   6   7        0.48        2.85      2.22 o 
  -1   6   7       67.54       66.23      3.76 o 
   0   6   7        3.80       13.86      2.53 o 
   1   6   7       72.70       62.72      5.81 o 
   2   6   7      261.82      270.10     13.89 o 
   3   6   7       49.46       34.31      5.10 o 
   4   6   7        1.81        5.03      3.50 o 
   5   6   7       15.54       15.87      9.51 o 
   6   6   7        3.19        4.39      9.87 o 
  -7   7   7      385.48      427.47     25.52 o 
  -6   7   7        6.31        5.72      3.44 o 
  -5   7   7      154.24      145.40     10.61 o 
  -4   7   7       30.41       22.36      4.51 o 
  -3   7   7       87.80       80.32      5.75 o 
  -2   7   7        0.14        1.38      1.25 o 
  -1   7   7      364.30      374.58     12.16 o 
   0   7   7       41.84       40.21      4.71 o 
   1   7   7        1.24        2.68      2.25 o 
   2   7   7        0.18        1.13      1.97 o 
   3   7   7      471.15      664.70     20.78 o 
   4   7   7       44.19       20.29      9.50 o 
   5   7   7       15.98       15.21      8.16 o 
  -7   8   7        0.30        2.16      2.52 o 
  -6   8   7       16.72       11.78      3.51 o 
  -5   8   7      192.86      205.11     10.87 o 
  -4   8   7      790.58      865.57     26.48 o 
  -3   8   7       31.30       22.45      6.09 o 
  -2   8   7       87.84       88.31      4.59 o 
  -1   8   7      442.59      469.13      9.80 o 
   0   8   7      368.65      358.53      8.19 o 
   1   8   7       32.55       35.53      5.06 o 
   2   8   7      219.60      236.43     12.46 o 
   3   8   7       53.05       51.76      8.69 o 
   4   8   7        5.76       -0.07      4.54 o 
   5   8   7        6.16        4.16      5.52 o 
  -6   9   7        6.83        7.52      2.23 o 
  -5   9   7      121.03      116.17     10.18 o 
  -4   9   7      218.39      181.14      8.40 o 
  -3   9   7     1131.45     1244.02     29.20 o 
  -2   9   7       40.00       33.33      4.39 o 
  -1   9   7       25.39       18.73      4.29 o 
   0   9   7      170.90      153.16      5.16 o 
   1   9   7       10.43        8.87      2.79 o 
   2   9   7       43.98       47.82      8.35 o 
   3   9   7       48.71       35.40      7.39 o 
   4   9   7       16.63       15.84      8.29 o 
   5   9   7        7.95        2.95      4.89 o 
  -6  10   7       23.88       13.85      5.73 o 
  -5  10   7      206.08      171.65     13.46 o 
  -4  10   7      378.80      353.02     18.27 o 
  -3  10   7       56.65       64.06      6.79 o 
  -2  10   7       38.26       35.52      4.50 o 
  -1  10   7     1095.34     1109.94     25.34 o 
   0  10   7      414.84      394.19     10.34 o 
   1  10   7      819.89      801.12     22.81 o 
   2  10   7      294.12      330.97     31.60 o 
   3  10   7        0.52        1.68      2.83 o 
   4  10   7      190.16      243.83     16.25 o 
  -5  11   7       14.78       10.36      5.94 o 
  -4  11   7       20.48       16.53      6.80 o 
  -3  11   7      211.39      262.31     14.89 o 
  -2  11   7        7.51       12.33      5.53 o 
  -1  11   7      342.50      379.07     20.34 o 
   0  11   7       49.37       36.22      8.54 o 
   1  11   7       74.24       75.58      4.83 o 
   2  11   7       30.52       21.04      6.96 o 
   3  11   7      138.79      145.19     11.33 o 
   4  11   7        0.72        2.74      4.38 o 
  -5  12   7       93.45       82.52     16.92 o 
  -4  12   7       29.99       29.75     11.32 o 
  -3  12   7       14.32       12.61     11.12 o 
  -2  12   7       64.06       66.20     13.18 o 
  -1  12   7       31.41       31.83     12.03 o 
   0  12   7       54.40       57.77      8.35 o 
   1  12   7       78.94       70.86      6.35 o 
   2  12   7      402.84      501.41     28.38 o 
   3  12   7      139.25      147.91     18.89 o 
  -4  13   7       19.86       12.06      8.01 o 
  -3  13   7       89.42       96.79     17.23 o 
  -2  13   7      589.38      654.15     27.96 o 
  -1  13   7       79.99       76.37     20.22 o 
   0  13   7      423.14      441.32     26.06 o 
   1  13   7        1.13        3.49      2.81 o 
   2  13   7      137.97      131.92     17.79 o 
  -2  14   7       96.64       90.84     13.18 o 
  -1  14   7       69.93       68.16      9.18 o 
   0  14   7       17.42       14.28      9.38 o 
   1  14   7       89.29       76.27      9.02 o 
  -8   0   8        2.30        3.85      6.23 o 
  -6   0   8      226.56      209.72     16.88 o 
  -4   0   8     1546.71     1433.91     31.53 o 
  -2   0   8       49.42       48.89      4.65 o 
   0   0   8     1768.37     1512.02    181.00 o 
   2   0   8     1698.53     1782.56     66.81 o 
   4   0   8        7.16       11.26     15.16 o 
   6   0   8       91.45       15.23     20.84 o 
  -8   1   8        2.63        4.17      4.74 o 
  -7   1   8       97.56       83.58      9.89 o 
  -6   1   8       71.08       54.45     11.26 o 
  -5   1   8       52.34       54.03      5.73 o 
  -4   1   8        1.72        1.79      1.52 o 
  -3   1   8      571.44      603.67     19.64 o 
  -2   1   8       22.63       23.09      3.29 o 
  -1   1   8       98.21      125.16      4.17 o 
   0   1   8      258.83      264.97     22.81 o 
   1   1   8       56.61       46.96     18.58 o 
   2   1   8      338.55      249.17     45.50 o 
   3   1   8     2324.76     2629.07     81.95 o 
   4   1   8       69.56       23.25     11.92 o 
   5   1   8      374.00      419.76     35.13 o 
   6   1   8        5.12        4.46      8.13 o 
  -8   2   8        8.98        1.88      3.96 o 
  -7   2   8       22.63       22.09      7.36 o 
  -6   2   8      278.83      245.59     18.80 o 
  -5   2   8       51.35       51.29      5.72 o 
  -4   2   8      276.94      258.19      7.59 o 
  -3   2   8      297.55      293.40      9.39 o 
  -2   2   8      271.04      249.28      5.04 o 
  -1   2   8      227.58      236.33      6.05 o 
   0   2   8      249.54      264.34     13.81 o 
   1   2   8      109.85      100.65     10.08 o 
   2   2   8      162.42       95.37     19.15 o 
   3   2   8      387.71      399.49     32.91 o 
   4   2   8       58.82       15.88     17.17 o 
   5   2   8      102.84       94.19     41.22 o 
   6   2   8       55.61       26.21     11.63 o 
  -8   3   8       52.67       42.52     13.63 o 
  -7   3   8       59.34       58.74     11.15 o 
  -6   3   8      330.30      302.44     20.99 o 
  -5   3   8      170.46      154.47      9.53 o 
  -4   3   8       61.81       40.90      3.53 o 
  -3   3   8      576.08      591.25     31.06 o 
  -2   3   8      805.35      811.02     21.52 o 
  -1   3   8       23.99       26.06      2.76 o 
   0   3   8      425.11      470.73     26.33 o 
   1   3   8        5.88        8.19      5.00 o 
   2   3   8      127.67      109.72     34.89 o 
   3   3   8        2.88       -0.85     12.84 o 
   4   3   8       88.23       26.21     18.30 o 
   5   3   8       13.40        8.28     12.65 o 
   6   3   8       76.99       74.77     31.51 o 
  -7   4   8      119.39      157.12     13.75 o 
  -6   4   8      336.12      370.84     16.86 o 
  -5   4   8     1704.69     1905.02     50.08 o 
  -4   4   8      826.11      877.19     26.33 o 
  -3   4   8      794.62      900.88     17.72 o 
  -2   4   8      376.13      323.41      6.73 o 
  -1   4   8      524.92      510.91     22.32 o 
   0   4   8      269.08      271.78     12.27 o 
   1   4   8      167.18      158.25     34.73 o 
   2   4   8      371.08      399.25     15.31 o 
   3   4   8       92.37       87.12     20.08 o 
   4   4   8       16.95       11.71     11.89 o 
   5   4   8       21.52        6.88     12.04 o 
   6   4   8      218.05      140.89     55.94 o 
  -7   5   8       40.97       42.36      6.82 o 
  -6   5   8       54.49       56.23      9.91 o 
  -5   5   8        0.25        1.35      2.48 o 
  -4   5   8      602.24      651.86     20.28 o 
  -3   5   8      525.59      568.24     13.18 o 
  -2   5   8        0.70        1.47      1.54 o 
  -1   5   8      119.17      109.07      4.77 o 
   0   5   8       71.61       69.13      3.71 o 
   1   5   8       17.62        9.82      6.79 o 
   2   5   8        0.06        4.62      3.66 o 
   3   5   8       35.84       18.84     10.20 o 
   4   5   8        0.77        1.82      3.70 o 
   5   5   8        0.08        7.58     12.44 o 
  -7   6   8       15.73       11.65      5.13 o 
  -6   6   8        5.64        7.05      3.17 o 
  -5   6   8      472.73      467.25     17.81 o 
  -4   6   8       34.98       26.54      4.93 o 
  -3   6   8      205.16      230.95      7.30 o 
  -2   6   8       86.86       83.05      5.08 o 
  -1   6   8     1374.60     1327.16     45.45 o 
   0   6   8       53.86       54.00      3.60 o 
   1   6   8      916.17      942.55     28.79 o 
   2   6   8        0.96        1.60      1.72 o 
   3   6   8        6.52        9.10      5.51 o 
   4   6   8       67.31       64.28     14.70 o 
   5   6   8       99.49       76.12     15.71 o 
  -7   7   8      121.77      114.13     13.75 o 
  -6   7   8      336.91      356.82     15.26 o 
  -5   7   8       40.72       24.51      7.88 o 
  -4   7   8        0.61        2.41      1.63 o 
  -3   7   8       28.43       30.60      4.76 o 
  -2   7   8      395.64      417.46     15.66 o 
  -1   7   8      143.41      131.66      6.70 o 
   0   7   8     1086.87     1110.80     25.80 o 
   1   7   8      437.46      434.39     23.01 o 
   2   7   8      627.68      647.19     21.49 o 
   3   7   8        6.26        3.02      2.88 o 
   4   7   8      219.92      230.39     46.85 o 
   5   7   8       15.74        7.28      5.40 o 
  -6   8   8       11.55       16.41      4.93 o 
  -5   8   8      251.31      201.64     15.38 o 
  -4   8   8        1.32        3.10      1.93 o 
  -3   8   8        8.58        5.30      2.18 o 
  -2   8   8        8.34        6.05      2.64 o 
  -1   8   8        4.35        2.37      1.60 o 
   0   8   8       30.55       28.15      3.57 o 
   1   8   8      333.02      351.42     20.62 o 
   2   8   8       55.23       40.79     11.51 o 
   3   8   8        3.96        7.18      6.34 o 
   4   8   8        6.11        8.03      4.86 o 
   5   8   8       48.48       48.93     13.94 o 
  -6   9   8       58.56       52.38      7.53 o 
  -5   9   8       21.06       16.78      5.44 o 
  -4   9   8      343.87      296.24     28.94 o 
  -3   9   8        5.03        1.90      1.70 o 
  -2   9   8      478.43      575.27     16.29 o 
  -1   9   8       41.26       41.05      5.01 o 
   0   9   8      104.92       98.30      5.29 o 
   1   9   8       10.99        7.53      2.61 o 
   2   9   8      177.65      175.17     31.98 o 
   3   9   8       47.47       41.48      7.19 o 
   4   9   8      146.03      207.15     27.38 o 
  -5  10   8      122.00      104.33      8.04 o 
  -4  10   8       40.73       36.84      8.41 o 
  -3  10   8       12.05        8.37      3.50 o 
  -2  10   8        2.62        6.80      2.89 o 
  -1  10   8      190.49      195.87      7.67 o 
   0  10   8       61.22       52.86      4.85 o 
   1  10   8      490.89      472.67     21.53 o 
   2  10   8       59.91       50.84     13.03 o 
   3  10   8        3.89       -1.23      4.78 o 
   4  10   8       12.94       13.19      8.63 o 
  -5  11   8       35.98       40.64     10.06 o 
  -4  11   8      152.07      122.97      8.74 o 
  -3  11   8      277.37      308.38     19.48 o 
  -2  11   8      175.67      183.98     12.75 o 
  -1  11   8      127.88      131.94      8.09 o 
   0  11   8       74.66       81.76      3.57 o 
   1  11   8       22.72       14.92      5.22 o 
   2  11   8      107.45      129.92     11.72 o 
   3  11   8       17.27        6.60      5.64 o 
  -4  12   8       69.64       62.86     14.88 o 
  -3  12   8       20.86       20.55      7.60 o 
  -2  12   8      225.20      192.69     33.88 o 
  -1  12   8      108.92      108.31     10.47 o 
   0  12   8      103.44       70.01     21.40 o 
   1  12   8        2.00        4.71      3.45 o 
   2  12   8       13.74       16.41      6.37 o 
  -3  13   8       45.52       50.94     11.11 o 
  -2  13   8        2.46        7.51      6.29 o 
  -1  13   8        0.55        2.22      2.50 o 
   0  13   8       62.00       72.15      8.78 o 
   1  13   8       13.71       13.01     10.69 o 
  -7   0   9      215.34      198.63     33.36 o 
  -5   0   9      384.56      388.12     26.97 o 
  -3   0   9      208.37      189.81     11.91 o 
  -1   0   9      366.71      365.53      9.55 o 
   1   0   9     1345.05     1452.68    120.81 o 
   3   0   9       61.23        8.52     17.57 o 
   5   0   9       88.39       43.29     26.77 o 
  -7   1   9       12.21       18.24      9.61 o 
  -6   1   9      106.75       91.53     12.14 o 
  -5   1   9      108.73       75.06      6.75 o 
  -4   1   9      601.03      632.75     14.93 o 
  -3   1   9       82.45       71.74      4.19 o 
  -2   1   9      110.27      108.74      5.72 o 
  -1   1   9       11.85       11.16      2.68 o 
   0   1   9       47.25       38.00      6.73 o 
   1   1   9        0.15        4.49      3.27 o 
   2   1   9      364.46      397.64     32.99 o 
   3   1   9      156.02       76.57     18.32 o 
   4   1   9       80.67       30.20     14.95 o 
   5   1   9      100.60       42.50     14.61 o 
  -7   2   9       84.90       74.85     12.29 o 
  -6   2   9      423.34      478.13     25.76 o 
  -5   2   9      962.20     1000.25     26.60 o 
  -4   2   9      299.54      322.40     10.71 o 
  -3   2   9      292.93      270.08      7.06 o 
  -2   2   9       10.60       12.60      3.01 o 
  -1   2   9      721.96      777.15     10.70 o 
   0   2   9        0.03       -0.05      3.54 o 
   1   2   9      394.93      444.12     28.65 o 
   2   2   9      206.82      186.10     71.08 o 
   3   2   9       20.04       11.38     17.57 o 
   4   2   9        9.94       14.88     17.01 o 
   5   2   9       62.13       14.62     19.02 o 
  -7   3   9      106.56       95.62     15.15 o 
  -6   3   9        1.25        1.43      2.34 o 
  -5   3   9        7.01        4.56      2.99 o 
  -4   3   9      165.23      149.03     10.97 o 
  -3   3   9       34.18       48.07      6.33 o 
  -2   3   9      879.81      924.94     24.13 o 
  -1   3   9        0.69        0.72      1.00 o 
   0   3   9       72.22       65.00     14.34 o 
   1   3   9       21.71       14.34      7.00 o 
   2   3   9     1089.65     1214.91     53.20 o 
   3   3   9       23.53       10.82     13.90 o 
   4   3   9      108.86       60.23     18.36 o 
   5   3   9       99.53       36.36     23.51 o 
  -7   4   9       12.38        4.21      3.23 o 
  -6   4   9       42.97       33.62     10.14 o 
  -5   4   9        1.69        1.17      2.80 o 
  -4   4   9     1105.38     1104.34     29.60 o 
  -3   4   9      155.39      173.01      8.42 o 
  -2   4   9       19.11       17.58      5.00 o 
  -1   4   9       79.56       74.24      3.30 o 
   0   4   9      527.40      535.90     14.10 o 
   1   4   9      306.71      334.82     25.04 o 
   2   4   9      478.17      472.31     21.17 o 
   3   4   9       12.09        5.59      7.31 o 
   4   4   9       21.50       18.15     14.48 o 
   5   4   9      165.13      170.66     33.56 o 
  -7   5   9      159.02      164.13     19.83 o 
  -6   5   9      158.98      156.19     13.83 o 
  -5   5   9       16.73        9.27      3.03 o 
  -4   5   9       17.15       11.20      3.87 o 
  -3   5   9      490.30      568.93     15.66 o 
  -2   5   9      113.20       93.48      7.79 o 
  -1   5   9      372.30      401.88     10.36 o 
   0   5   9        0.04        0.99      1.50 o 
   1   5   9      211.94      221.97     18.56 o 
   2   5   9       28.21       39.84     11.98 o 
   3   5   9      739.87      889.10     34.47 o 
   4   5   9        2.68        9.50      6.51 o 
   5   5   9       85.86       90.59     26.90 o 
  -7   6   9      166.43      182.01     13.82 o 
  -6   6   9      137.99      159.05     13.41 o 
  -5   6   9      459.67      496.39     25.82 o 
  -4   6   9      203.59      240.68     19.97 o 
  -3   6   9      151.01      125.96      8.65 o 
  -2   6   9       74.64       78.68      6.28 o 
  -1   6   9      576.59      554.05     13.51 o 
   0   6   9      118.45      120.51      5.93 o 
   1   6   9      154.36      140.50     37.14 o 
   2   6   9       61.08       55.79     14.11 o 
   3   6   9      131.17       94.36     17.03 o 
   4   6   9      106.03       85.01     12.62 o 
   5   6   9       77.33       63.70     13.17 o 
  -6   7   9       35.46       35.43      9.29 o 
  -5   7   9       16.55       10.25      4.34 o 
  -4   7   9       47.89       52.66      6.06 o 
  -3   7   9     1656.12     1922.04     21.21 o 
  -2   7   9        2.12        4.40      1.99 o 
  -1   7   9       19.49       18.46      3.14 o 
   0   7   9       45.42       45.51      4.41 o 
   1   7   9        0.13        3.17      2.93 o 
   2   7   9      203.87      215.65     20.84 o 
   3   7   9       27.82       17.88      9.20 o 
   4   7   9        0.06        7.75      5.91 o 
  -6   8   9      515.79      442.78     55.64 o 
  -5   8   9      177.94      176.78      9.32 o 
  -4   8   9       51.03       59.48      8.00 o 
  -3   8   9       35.30       31.39      5.61 o 
  -2   8   9     1126.37     1200.23     26.62 o 
  -1   8   9      429.12      432.81     12.15 o 
   0   8   9      375.58      378.28     11.67 o 
   1   8   9       55.72       49.46     12.94 o 
   2   8   9      100.44      104.81     13.75 o 
   3   8   9       20.46       15.20      8.14 o 
   4   8   9        8.44       11.86     10.26 o 
  -5   9   9       80.72       71.86      8.43 o 
  -4   9   9       55.69       48.00      6.56 o 
  -3   9   9       66.03       79.08      5.48 o 
  -2   9   9      160.60      139.25      9.57 o 
  -1   9   9      152.56      150.07      6.01 o 
   0   9   9       54.87       56.54      5.37 o 
   1   9   9       25.55       35.72      6.44 o 
   2   9   9       10.35       10.77      6.07 o 
   3   9   9      154.92      175.61     39.25 o 
  -5  10   9        2.01        1.53      1.91 o 
  -4  10   9      239.67      250.35     14.44 o 
  -3  10   9       65.66       52.79      6.03 o 
  -2  10   9       78.36       89.07      9.46 o 
  -1  10   9       36.47       37.00      4.42 o 
   0  10   9      193.38      182.06      9.13 o 
   1  10   9       14.78       13.00      4.93 o 
   2  10   9       39.48       18.01      7.76 o 
   3  10   9       11.75        9.98      7.79 o 
  -4  11   9        0.18        2.05      1.49 o 
  -3  11   9      133.27      149.29     14.34 o 
  -2  11   9       36.42       34.47      7.04 o 
  -1  11   9       29.58       22.22      4.18 o 
   0  11   9        3.03        3.40      1.69 o 
   1  11   9       13.95       11.90      3.88 o 
   2  11   9       72.34       66.76     27.77 o 
  -3  12   9        0.23        2.65      3.56 o 
  -2  12   9       12.61        7.92      4.68 o 
  -1  12   9       16.69       12.61      6.83 o 
   0  12   9       14.83       12.04      7.33 o 
   1  12   9       43.72       31.18      8.00 o 
  -6   0  10      129.80       98.90     23.19 o 
  -4   0  10      120.06      100.61      6.65 o 
  -2   0  10      512.44      490.49     13.08 o 
   0   0  10      339.03      332.10     44.99 o 
   2   0  10      111.86       46.24     38.56 o 
   4   0  10       66.93        8.05     23.05 o 
  -7   1  10        8.30       12.03      7.29 o 
  -6   1  10        3.74        4.27      3.42 o 
  -5   1  10        5.22        4.08      3.41 o 
  -4   1  10      110.32      110.59      8.15 o 
  -3   1  10      438.85      462.34     12.68 o 
  -2   1  10      450.74      448.71     14.75 o 
  -1   1  10        2.03        1.42      1.17 o 
   0   1  10       85.99       72.44     12.19 o 
   1   1  10      588.04      705.27     31.99 o 
   2   1  10      153.94       76.03     32.50 o 
   3   1  10      349.39      235.74     61.19 o 
   4   1  10      162.98      128.37     31.97 o 
   5   1  10      111.71       51.96     17.92 o 
  -7   2  10        0.18        2.95      3.68 o 
  -6   2  10      370.39      406.30     36.46 o 
  -5   2  10       51.89       54.14      9.96 o 
  -4   2  10      418.02      424.17     16.55 o 
  -3   2  10      118.06       99.32      5.73 o 
  -2   2  10      178.60      187.29      6.87 o 
  -1   2  10        2.04        0.76      1.54 o 
   0   2  10      101.30      119.59     12.00 o 
   1   2  10     1014.65     1069.91     36.52 o 
   2   2  10        8.57        8.43      4.83 o 
   3   2  10        0.10       16.86     17.72 o 
   4   2  10      286.79      323.70     30.22 o 
   5   2  10        1.43        7.20     16.60 o 
  -7   3  10       98.27      127.62     13.52 o 
  -6   3  10        2.02        1.50      2.67 o 
  -5   3  10       54.67       42.03     12.98 o 
  -4   3  10      355.01      434.64     24.30 o 
  -3   3  10      360.92      403.19     16.07 o 
  -2   3  10       24.49       24.89      4.61 o 
  -1   3  10      365.81      339.34      9.93 o 
   0   3  10       13.59       10.00      4.63 o 
   1   3  10      100.11      102.94     29.69 o 
   2   3  10       40.81       37.87      9.51 o 
   3   3  10       40.28       29.55     12.63 o 
   4   3  10        5.22        1.21     12.48 o 
  -7   4  10      145.18      161.35     19.44 o 
  -6   4  10       43.09       37.17     12.23 o 
  -5   4  10      400.78      415.89     22.31 o 
  -4   4  10       37.72       25.11      9.58 o 
  -3   4  10       70.11       69.63      5.37 o 
  -2   4  10      524.26      544.73     38.92 o 
  -1   4  10      850.72      854.93     16.76 o 
   0   4  10      140.22      150.78     10.37 o 
   1   4  10        4.57        3.11      3.82 o 
   2   4  10       11.78       13.53      6.34 o 
   3   4  10       41.07       27.72     11.93 o 
   4   4  10        6.63        8.28      8.19 o 
  -6   5  10       17.37        9.63      4.90 o 
  -5   5  10       29.04       28.29     10.57 o 
  -4   5  10      320.09      360.68     14.81 o 
  -3   5  10      140.80      121.98     22.85 o 
  -2   5  10      239.97      257.24      9.62 o 
  -1   5  10      144.37      137.96      6.35 o 
   0   5  10       18.35       13.07      4.50 o 
   1   5  10       98.12       75.07     10.33 o 
   2   5  10      218.51      217.88     21.96 o 
   3   5  10       45.11       34.10     14.31 o 
   4   5  10        6.94        3.86      4.53 o 
  -6   6  10       16.85       11.95      4.86 o 
  -5   6  10      496.99      477.24     46.85 o 
  -4   6  10       60.54       50.65      5.82 o 
  -3   6  10      303.52      303.48     23.17 o 
  -2   6  10        1.03        0.88      1.90 o 
  -1   6  10       27.08       23.29      4.01 o 
   0   6  10      221.46      223.49     11.65 o 
   1   6  10      181.75      172.18     12.08 o 
   2   6  10      226.55      193.00     54.05 o 
   3   6  10        0.03        3.68      4.08 o 
   4   6  10       81.17       74.38     11.86 o 
  -6   7  10       12.91       11.14      3.69 o 
  -5   7  10        1.48        5.76      5.83 o 
  -4   7  10      132.99      145.06     11.24 o 
  -3   7  10       43.73       44.96      5.03 o 
  -2   7  10      154.94      155.06     11.02 o 
  -1   7  10       28.54       35.15      3.31 o 
   0   7  10       52.17       56.86      6.47 o 
   1   7  10       15.08       17.36      7.32 o 
   2   7  10      161.76      172.53     41.86 o 
   3   7  10       19.78       15.55      7.75 o 
  -5   8  10      171.22      151.84     10.68 o 
  -4   8  10        1.34        2.43      1.96 o 
  -3   8  10       47.70       58.06      7.36 o 
  -2   8  10       59.98       67.22      5.85 o 
  -1   8  10       68.53       65.80      5.16 o 
   0   8  10      237.99      259.63     13.73 o 
   1   8  10      143.57      142.98     14.90 o 
   2   8  10        0.27        4.62      3.81 o 
   3   8  10      146.45      142.53     34.73 o 
  -5   9  10        0.65        2.36      2.04 o 
  -4   9  10      327.52      300.11     16.01 o 
  -3   9  10        7.99        6.21      2.12 o 
  -2   9  10       31.45       34.56      9.70 o 
  -1   9  10       56.80       53.72      5.64 o 
   0   9  10       24.97       22.77      5.34 o 
   1   9  10       81.64       71.09      8.20 o 
   2   9  10      185.17      228.15     37.45 o 
  -4  10  10        0.49        4.70      3.19 o 
  -3  10  10       63.74       37.97      7.68 o 
  -2  10  10        0.24        1.58      1.94 o 
  -1  10  10      170.63      174.30      6.45 o 
   0  10  10        4.34        3.31      1.62 o 
   1  10  10       24.14       28.49      6.36 o 
   2  10  10        5.49        5.05      4.51 o 
  -3  11  10       76.47       84.38      8.81 o 
  -2  11  10        0.87        2.93      1.96 o 
  -1  11  10        4.51        3.42      2.54 o 
   0  11  10       17.80       15.83      4.13 o 
   1  11  10       76.31       55.46     27.32 o 
  -5   0  11      231.15      263.69     37.06 o 
  -3   0  11     1607.90     1759.07     50.43 o 
  -1   0  11      142.17      137.97      6.14 o 
   1   0  11      988.53     1051.68    148.53 o 
   3   0  11      293.94      242.27     63.51 o 
  -6   1  11       14.51        9.64      5.24 o 
  -5   1  11       32.91       34.08      7.37 o 
  -4   1  11      228.14      246.27     20.64 o 
  -3   1  11       57.17       66.20      9.44 o 
  -2   1  11       47.15       52.61      3.58 o 
  -1   1  11      104.61      108.21      4.29 o 
   0   1  11      227.29      251.53      7.77 o 
   1   1  11        8.37       14.44      5.13 o 
   2   1  11      440.73      409.58     72.18 o 
   3   1  11      109.66       69.22     22.86 o 
   4   1  11       21.16       18.76     16.32 o 
  -6   2  11      181.02      182.14     19.84 o 
  -5   2  11       96.95       86.47     15.39 o 
  -4   2  11        0.78        3.85      3.07 o 
  -3   2  11        8.16        7.29      2.50 o 
  -2   2  11      190.54      185.14      9.94 o 
  -1   2  11      350.16      354.85     10.06 o 
   0   2  11       23.13       18.43      5.41 o 
   1   2  11      742.71      818.57     59.35 o 
   2   2  11        1.69       26.97     10.66 o 
   3   2  11      123.98      120.99     29.80 o 
   4   2  11        0.85       14.11     17.10 o 
  -6   3  11        1.82       -0.97      3.63 o 
  -5   3  11       60.31       80.44      9.18 o 
  -4   3  11      322.19      337.28     19.21 o 
  -3   3  11      985.43     1072.69     26.06 o 
  -2   3  11        8.29       10.84      3.68 o 
  -1   3  11       35.64       30.99      3.21 o 
   0   3  11      122.32      138.80      5.44 o 
   1   3  11      209.90      196.95     76.72 o 
   2   3  11      102.47      102.18     27.28 o 
   3   3  11        6.26        4.90      5.82 o 
   4   3  11       18.92       10.94      8.33 o 
  -6   4  11      240.96      240.05     23.60 o 
  -5   4  11       50.33       46.22     10.10 o 
  -4   4  11       23.88       18.13      6.52 o 
  -3   4  11      107.56       93.79      9.17 o 
  -2   4  11       33.62       36.22      5.62 o 
  -1   4  11       17.14       23.49      7.45 o 
   0   4  11      289.89      309.90     10.94 o 
   1   4  11       39.37       35.37     11.34 o 
   2   4  11        4.32        4.47      3.38 o 
   3   4  11       23.09       17.85      8.72 o 
  -6   5  11       25.90       20.57      8.59 o 
  -5   5  11      138.75      154.43     16.30 o 
  -4   5  11      103.19       88.70     14.48 o 
  -3   5  11       51.20       40.34      6.66 o 
  -2   5  11       75.74       93.91      5.88 o 
  -1   5  11        5.57        7.18      2.99 o 
   0   5  11       15.58       11.55      2.62 o 
   1   5  11        1.54        7.24      4.92 o 
   2   5  11       18.29       16.59      7.95 o 
   3   5  11       60.53       37.29     15.92 o 
  -5   6  11       37.00       42.07      8.27 o 
  -4   6  11      111.91      104.44     11.53 o 
  -3   6  11        2.62        2.49      2.11 o 
  -2   6  11      401.31      444.28     21.13 o 
  -1   6  11        0.87        3.49      1.63 o 
   0   6  11       98.00       92.22      7.22 o 
   1   6  11        1.40        3.39      5.42 o 
   2   6  11        0.01        6.43      4.61 o 
   3   6  11        4.30        4.20      4.34 o 
  -5   7  11      152.02      124.41     11.11 o 
  -4   7  11       58.40       56.56      6.78 o 
  -3   7  11       66.11       70.77      7.76 o 
  -2   7  11      182.69      200.50     13.32 o 
  -1   7  11       89.11      100.10      7.68 o 
   0   7  11      129.94      120.87      8.54 o 
   1   7  11      315.95      400.16     21.56 o 
   2   7  11       12.93        6.00      9.97 o 
  -4   8  11       24.51       20.56      5.60 o 
  -3   8  11       13.96       11.89      3.80 o 
  -2   8  11      292.58      336.87     15.01 o 
  -1   8  11       35.14       28.95      5.29 o 
   0   8  11      107.66      102.48      6.54 o 
   1   8  11        8.70        4.79      2.73 o 
   2   8  11       21.75       18.80      9.04 o 
  -4   9  11       24.25       15.29      4.73 o 
  -3   9  11      259.18      295.31     13.78 o 
  -2   9  11       10.53        6.83      2.18 o 
  -1   9  11        0.14        0.43      1.29 o 
   0   9  11       18.64       17.20      4.89 o 
   1   9  11        7.08        4.68      1.93 o 
  -3  10  11      353.29      381.60     18.72 o 
  -2  10  11       97.52      105.38      7.94 o 
  -1  10  11        8.54        9.08      3.39 o 
   0  10  11        5.17        3.25      2.20 o 
  -6   0  12      201.70      211.49     28.73 o 
  -4   0  12      103.00      114.08     26.53 o 
  -2   0  12      132.66      108.41      7.13 o 
   0   0  12      590.80      703.23     38.41 o 
   2   0  12        0.65        7.34      6.37 o 
  -6   1  12        9.76        5.74      4.23 o 
  -5   1  12      149.08      126.94     17.87 o 
  -4   1  12       16.19       13.10      7.19 o 
  -3   1  12      113.21      104.63     12.21 o 
  -2   1  12       16.97       14.82      5.28 o 
  -1   1  12      212.03      222.92     10.18 o 
   0   1  12      148.98      169.98      8.66 o 
   1   1  12      172.12      194.16     15.68 o 
   2   1  12        0.76       -0.61      4.97 o 
   3   1  12        1.85        4.80      3.76 o 
  -6   2  12        0.08        1.55      2.90 o 
  -5   2  12       83.83       70.31      9.04 o 
  -4   2  12      209.42      235.15     19.40 o 
  -3   2  12        0.96        1.93      2.05 o 
  -2   2  12      330.94      363.47     19.48 o 
  -1   2  12      279.57      244.82     10.56 o 
   0   2  12       45.66       43.57      3.62 o 
   1   2  12        1.45        6.77      3.85 o 
   2   2  12       62.01       42.38     12.55 o 
   3   2  12       33.69       16.41     12.01 o 
  -5   3  12       55.15       69.78      9.87 o 
  -4   3  12       16.51       11.15      4.54 o 
  -3   3  12       10.87       10.82      4.34 o 
  -2   3  12       13.71       13.72      4.40 o 
  -1   3  12       43.70       50.60      9.40 o 
   0   3  12      122.47      107.23      5.45 o 
   1   3  12       49.08       40.27     20.08 o 
   2   3  12      155.24      126.72     57.83 o 
   3   3  12       11.16       11.40      6.99 o 
  -5   4  12       60.81       47.03      7.78 o 
  -4   4  12       10.50        7.45      3.19 o 
  -3   4  12      323.48      336.71     18.41 o 
  -2   4  12      244.44      266.54     18.22 o 
  -1   4  12       59.46       67.42      5.53 o 
   0   4  12        3.67        4.18      2.06 o 
   1   4  12        9.50        4.83      3.67 o 
   2   4  12       52.98       64.72     13.34 o 
  -5   5  12       19.10       15.16      5.62 o 
  -4   5  12      265.42      259.31     24.09 o 
  -3   5  12      135.89      148.29     13.68 o 
  -2   5  12        3.08        3.94      2.55 o 
  -1   5  12       10.89        8.80      3.14 o 
   0   5  12      139.96      142.55      7.61 o 
   1   5  12       35.26       49.10     10.29 o 
   2   5  12        2.74        1.70      4.45 o 
  -4   6  12        9.22        7.37      2.99 o 
  -3   6  12      165.19      196.85     10.95 o 
  -2   6  12        1.94        1.64      1.29 o 
  -1   6  12      285.76      294.17     17.04 o 
   0   6  12        2.43        1.76      1.80 o 
   1   6  12       23.13       13.62      6.93 o 
   2   6  12        0.25       -0.56      6.23 o 
  -4   7  12      505.72      540.69     37.36 o 
  -3   7  12        6.43       11.36      4.94 o 
  -2   7  12        5.73        4.53      2.80 o 
  -1   7  12        2.07        2.11      1.54 o 
   0   7  12        0.05        2.02      1.78 o 
   1   7  12        9.58        9.87      4.38 o 
  -3   8  12       35.73       30.29     10.47 o 
  -2   8  12       20.54       17.11      5.91 o 
  -1   8  12      162.03      162.11     10.37 o 
   0   8  12      165.09      195.80      9.73 o 
  -5   0  13        0.00       -0.25      5.58 o 
  -3   0  13      247.05      264.07     30.76 o 
  -1   0  13       34.56       23.02      9.79 o 
   1   0  13        3.38        4.25      5.24 o 
  -5   1  13       78.37       68.49     12.01 o 
  -4   1  13      111.37       99.61     14.27 o 
  -3   1  13       40.86       45.60     17.34 o 
  -2   1  13       62.34       64.05      5.48 o 
  -1   1  13      297.06      290.09     12.29 o 
   0   1  13      213.97      250.28      9.09 o 
   1   1  13       58.89       52.70      9.55 o 
   2   1  13       13.00       12.67      5.96 o 
  -5   2  13        0.35        2.51      2.24 o 
  -4   2  13      102.43      105.64     13.87 o 
  -3   2  13      135.15      122.60     14.22 o 
  -2   2  13       24.12       20.77      6.30 o 
  -1   2  13        5.33        2.47      2.47 o 
   0   2  13        2.58        1.95      2.03 o 
   1   2  13       55.20       66.15      6.36 o 
  -4   3  13       66.04       68.47     18.29 o 
  -3   3  13       28.05       34.01     12.54 o 
  -2   3  13        2.88        2.63      2.75 o 
  -1   3  13        1.20        2.27      2.01 o 
   0   3  13       27.45       18.49      8.71 o 
   1   3  13        3.37        2.70      3.12 o 
  -4   4  13        1.65        2.45      1.88 o 
  -3   4  13       26.19       22.65      8.10 o 
  -2   4  13      195.20      201.06     13.45 o 
  -1   4  13      368.61      417.43     22.10 o 
   0   4  13       94.38      103.77      7.21 o 
   1   4  13       14.29       14.31      4.40 o 
  -4   5  13       29.44       21.43      6.75 o 
  -3   5  13       58.44       51.36      9.90 o 
  -2   5  13       60.06       62.96      7.02 o 
  -1   5  13      128.56      135.94     11.40 o 
   0   5  13      222.23      263.48     15.51 o 
   1   5  13      304.53      341.31     30.11 o 
  -3   6  13      203.15      258.13     15.10 o 
  -2   6  13      132.24      133.79      9.46 o 
  -1   6  13        6.27        3.30      2.89 o 
   0   6  13       27.00       26.94      5.42 o 
  -2   0  14       47.80       47.80     10.61 o 
   0   0  14        9.81        6.44      4.44 o 
  -3   1  14       17.00       18.92      8.88 o 
  -2   1  14      133.51      139.82     10.49 o 
  -1   1  14       32.64       27.85      8.85 o 
   0   1  14        0.30        0.58      1.49 o 
  -3   2  14       34.69       27.84     10.20 o 
  -2   2  14      161.98      183.39     12.86 o 
  -1   2  14        2.24        3.67      2.94 o 
  -2   3  14       39.98       38.24      5.78 o 
  -1   3  14      354.00      446.50     23.03 o 
                                                 
